# Supplementary material for: 2,6-Dichloro-N-(4-chloro­phen­yl)benzamide
Source: Acta Crystallogr Sect E Struct Rep Online. 2012 Feb 24;68(Pt 3):o843. doi: 10.1107/S1600536812007556 (PMC3297901; doi:10.1107/S1600536812007556)
Supplement: Supplementary file 2 [file e-68-0o843-Isup2.hkl]

# 
# h,k,l, Fc-squared, Fo-squared, sigma(Fo-squared) and status flag 
# 
data_I
_shelx_title ' X in P2(1)/c' 
_shelx_refln_list_code          4 
_shelx_F_calc_maximum      154.56 
_exptl_crystal_F_000       608.00 
_reflns_d_resolution_high  0.8294 
 
loop_ 
 _symmetry_equiv_pos_as_xyz 
 'x, y, z' 
 '-x, y+1/2, -z+1/2' 
 '-x, -y, -z' 
 'x, -y-1/2, z-1/2' 
 
_cell_length_a    11.2410 
_cell_length_b    12.5900 
_cell_length_c     9.6450 
_cell_angle_alpha  90.000 
_cell_angle_beta  100.600 
_cell_angle_gamma  90.000 
 
_shelx_F_squared_multiplier     1.000 
 
loop_ 
 _refln_index_h 
 _refln_index_k 
 _refln_index_l 
 _refln_F_squared_calc 
 _refln_F_squared_meas 
 _refln_F_squared_sigma 
 _refln_observed_status 
   1   0   0       94.50      134.22      4.24 o 
   2   0   0      620.89      697.84     15.84 o 
   3   0   0     9327.86     9028.61     51.77 o 
   4   0   0      542.93      817.21     24.47 o 
   5   0   0     3384.57     3739.38     44.27 o 
   6   0   0      153.19      179.90     21.22 o 
   7   0   0      851.54      726.55     27.86 o 
   8   0   0        0.82        3.25     15.13 o 
   9   0   0       17.56        6.51     13.15 o 
  10   0   0      326.51      300.83     22.35 o 
  11   0   0        3.14       26.59     14.99 o 
  12   0   0       95.12       62.51     18.81 o 
  13   0   0        3.55      -15.27     15.56 o 
   1   1   0     2613.88     2860.65     19.52 o 
   2   1   0     1197.08     1316.47     17.25 o 
   3   1   0    23887.90    20613.78    336.90 o 
   4   1   0      761.07      726.97     19.52 o 
   5   1   0     1752.26     1786.46     29.84 o 
   6   1   0       90.78       85.99     10.04 o 
   7   1   0      129.03      151.48     13.29 o 
   8   1   0      320.95      292.91     18.53 o 
   9   1   0      405.12      358.39     21.64 o 
  10   1   0       50.79       52.33     12.59 o 
  11   1   0      110.29      124.75     17.82 o 
  12   1   0       50.82       25.88     16.41 o 
  13   1   0        1.05       -6.08     13.15 o 
   0   2   0        8.84      139.74     10.75 o 
   1   2   0     1103.04     1203.75     15.42 o 
   2   2   0     2018.32     2013.18     25.74 o 
   3   2   0     6889.34     6569.35     46.81 o 
   4   2   0     2529.21     2661.09     33.80 o 
   5   2   0      160.49      200.27     11.60 o 
   6   2   0     4570.40     4661.11     54.03 o 
   7   2   0        4.06       -6.36      8.34 o 
   8   2   0     1141.72     1140.24     33.80 o 
   9   2   0        3.81       -5.66      9.05 o 
  10   2   0        0.03       -1.13      9.48 o 
  11   2   0      157.47      164.35     19.52 o 
  12   2   0       45.29       45.54     13.72 o 
  13   2   0       32.89       38.61     16.55 o 
   1   3   0     1025.18     1099.51     17.25 o 
   2   3   0     2876.80     2932.64     30.55 o 
   3   3   0     7246.88     6980.92     52.61 o 
   4   3   0     1056.63     1051.00     22.63 o 
   5   3   0       51.49       52.47      7.64 o 
   6   3   0        2.55      -12.16     12.16 o 
   7   3   0      128.97      131.68     14.00 o 
   8   3   0       43.18       62.66     10.32 o 
   9   3   0        3.08       -9.76     13.15 o 
  10   3   0      158.61      171.14     17.82 o 
  11   3   0      170.77      167.88     18.95 o 
  12   3   0       84.53       82.88     17.82 o 
  13   3   0      108.93       94.05     20.37 o 
   0   4   0    14802.32    13072.22    288.24 o 
   1   4   0       91.47       87.97      7.21 o 
   2   4   0      454.56      429.82     14.57 o 
   3   4   0      262.73      255.01     13.01 o 
   4   4   0      227.75      369.14     21.36 o 
   5   4   0      308.27      282.87     15.27 o 
   6   4   0     1598.41     1467.95     34.93 o 
   7   4   0      224.02      204.23     16.12 o 
   8   4   0      520.23      516.38     24.61 o 
   9   4   0        7.35       -7.07     11.31 o 
  10   4   0       66.13      109.05     14.00 o 
  11   4   0        4.08        2.55     12.73 o 
  12   4   0        6.38       23.05     13.01 o 
   1   5   0      636.66      660.78     18.95 o 
   2   5   0     2871.94     2848.63     36.35 o 
   3   5   0     8859.81     9444.28     69.87 o 
   4   5   0        8.11        0.00      7.21 o 
   5   5   0     3762.40     2441.02     41.16 o 
   6   5   0      637.78      577.62     23.76 o 
   7   5   0       99.74      108.90     13.86 o 
   8   5   0     1319.68     1223.69     38.75 o 
   9   5   0      107.55      101.27     14.99 o 
  10   5   0      138.02       93.21     20.23 o 
  11   5   0       83.63       85.43     14.85 o 
  12   5   0      186.13      167.88     24.04 o 
   0   6   0    12574.43    12716.23     83.73 o 
   1   6   0     1194.65     1305.30     28.85 o 
   2   6   0       99.73       90.66      9.62 o 
   3   6   0      350.58      349.91     17.40 o 
   4   6   0      424.76      387.95     18.53 o 
   5   6   0      148.86      142.28     12.87 o 
   6   6   0      494.77      497.57     29.28 o 
   7   6   0      694.11      643.24     28.00 o 
   8   6   0      969.85      945.77     35.22 o 
   9   6   0       31.93       55.02     12.59 o 
  10   6   0        3.98        4.95     10.89 o 
  11   6   0        0.38       -8.34     14.00 o 
  12   6   0       28.79       24.61     16.26 o 
   1   7   0     1665.46     1845.29     33.94 o 
   2   7   0     1720.45     1727.34     36.21 o 
   3   7   0     2070.21     1867.78     39.18 o 
   4   7   0      153.40      159.96     12.87 o 
   5   7   0      135.37      132.95     11.88 o 
   6   7   0      110.04      107.07     12.73 o 
   7   7   0        8.24      -13.44     13.44 o 
   8   7   0       93.14       80.62     16.55 o 
   9   7   0        3.24        3.54     10.32 o 
  10   7   0       58.63       51.34     15.27 o 
  11   7   0      182.62      200.98     24.19 o 
   0   8   0      247.57      364.19     25.88 o 
   1   8   0      182.57      168.45     13.72 o 
   2   8   0     1138.91     1125.11     31.96 o 
   3   8   0      515.88      528.26     23.76 o 
   4   8   0      127.04      117.39     13.86 o 
   5   8   0        6.37       10.61      7.50 o 
   6   8   0      659.12      618.92     29.70 o 
   7   8   0      226.58      242.98     18.81 o 
   8   8   0      285.36      318.65     24.04 o 
   9   8   0        1.30        2.55     10.47 o 
  10   8   0       25.23       57.14     12.16 o 
  11   8   0       10.72       21.50     14.71 o 
   1   9   0       86.32       72.13     12.59 o 
   2   9   0       38.89       32.11      9.76 o 
   3   9   0     1071.92      983.68     33.10 o 
   4   9   0        6.97       -3.68      9.33 o 
   5   9   0      486.63      534.76     25.60 o 
   6   9   0        9.55        0.00     10.61 o 
   7   9   0       14.76       -6.79     11.88 o 
   8   9   0       27.34       22.35     12.87 o 
   9   9   0       32.80       28.43     15.70 o 
  10   9   0        7.00       19.24     14.14 o 
   0  10   0     3814.20     3968.65     64.92 o 
   1  10   0       18.21       25.46     10.61 o 
   2  10   0      343.26      320.07     20.79 o 
   3  10   0       15.61       35.78      8.20 o 
   4  10   0      404.95      430.38     24.61 o 
   5  10   0      344.28      335.06     23.34 o 
   6  10   0        9.04       18.39     10.04 o 
   7  10   0      122.92      138.89     20.08 o 
   8  10   0       43.71       44.27     14.14 o 
   9  10   0        5.17      -14.00     14.00 o 
  10  10   0       54.44       89.81     19.52 o 
   1  11   0       19.23       23.48     10.89 o 
   2  11   0       32.97        9.33     12.45 o 
   3  11   0      222.30      224.31     19.52 o 
   4  11   0        2.63      -11.17     11.17 o 
   5  11   0      654.74      647.20     33.80 o 
   6  11   0       92.68       73.12     16.83 o 
   7  11   0        1.10       -8.06     13.15 o 
   8  11   0       14.29       28.99     12.87 o 
   9  11   0      115.62      116.82     20.37 o 
   0  12   0      282.43      275.37     30.41 o 
   1  12   0        0.01      -11.46     11.46 o 
   2  12   0       29.44       22.06     11.17 o 
   3  12   0       35.28        2.40     16.69 o 
   4  12   0       60.77       43.56     16.41 o 
   5  12   0       15.71        7.78     12.02 o 
   6  12   0      158.92      121.35     20.23 o 
   7  12   0       47.00       16.12     16.41 o 
   8  12   0      199.03      260.81     25.32 o 
   1  13   0       74.43      108.34     14.99 o 
   2  13   0       48.61       57.00     15.27 o 
   3  13   0      399.94      406.20     26.59 o 
   4  13   0        3.49      -11.31     11.31 o 
   5  13   0        3.87       11.46     13.29 o 
   6  13   0        3.63        7.50     14.71 o 
   0  14   0      148.22      210.74     26.17 o 
   1  14   0       23.69       32.53     12.87 o 
   2  14   0       16.58       11.46     12.30 o 
   3  14   0       19.27       30.69     14.57 o 
   4  14   0        0.68        9.05     11.17 o 
   5  14   0        9.89        6.22     14.71 o 
   1  15   0        0.26        1.56     11.60 o 
   2  15   0        0.18       -4.67     14.14 o 
 -13   1   1       13.99       16.55     12.59 o 
 -12   1   1       43.34       58.98     14.85 o 
 -11   1   1       41.58       45.12     13.44 o 
 -10   1   1      242.65      203.38     19.24 o 
  -9   1   1        2.62        2.83      8.63 o 
  -8   1   1      285.32      279.33     18.25 o 
  -7   1   1      855.70      871.09     27.30 o 
  -6   1   1      969.07     1039.83     26.59 o 
  -5   1   1     2519.77     2678.20     36.07 o 
  -4   1   1      698.70      631.36     18.25 o 
  -3   1   1        1.01       -1.41      3.39 o 
  -2   1   1        2.36        3.11      4.67 o 
  -1   1   1     1406.22     1480.39     16.83 o 
   0   1   1      339.11      445.71     10.89 o 
   1   1   1     2621.07     2672.12     22.21 o 
   2   1   1     6790.30     7068.89     42.15 o 
   3   1   1      507.26      573.23     16.12 o 
   4   1   1     1988.63     2174.41     30.55 o 
   5   1   1      100.22       99.57      9.05 o 
   6   1   1      625.97      698.26     23.20 o 
   7   1   1      122.98       94.90     13.01 o 
   8   1   1       23.03       17.82     10.04 o 
   9   1   1      209.79      180.89     18.10 o 
  10   1   1       60.70       56.43     14.00 o 
  11   1   1       20.65       -2.55     13.29 o 
  12   1   1       12.70       25.32     11.88 o 
  13   1   1       32.76       51.91     15.13 o 
 -13   2   1       18.12       24.33     13.72 o 
 -12   2   1        1.40       13.58     10.89 o 
 -11   2   1        9.98       12.02     11.60 o 
 -10   2   1        9.20       15.98     10.32 o 
  -9   2   1      107.71      102.82     14.14 o 
  -8   2   1        5.98       11.46      7.50 o 
  -7   2   1        0.19        6.93      5.09 o 
  -6   2   1      725.96      712.26     23.20 o 
  -5   2   1      409.91      361.22     15.27 o 
  -4   2   1      222.72      236.76     12.02 o 
  -3   2   1     2515.57     2505.09     28.85 o 
  -2   2   1      118.07      126.73      8.63 o 
  -1   2   1     1379.60     1486.90     18.67 o 
   0   2   1      920.87     1034.23     14.28 o 
   1   2   1     1156.46     1213.22     17.11 o 
   2   2   1     3533.13     3566.41     32.25 o 
   3   2   1     1618.24     1763.40     26.17 o 
   4   2   1      502.13      505.49     17.25 o 
   5   2   1     3212.83     3321.59     43.00 o 
   6   2   1      313.64      303.09     16.69 o 
   7   2   1      196.65      182.45     15.98 o 
   8   2   1      112.85      105.37     13.15 o 
   9   2   1      175.92      160.25     17.54 o 
  10   2   1        1.53       14.57      9.62 o 
  11   2   1        0.96        8.91     12.16 o 
  12   2   1       39.40       48.37     15.42 o 
 -13   3   1        0.05        9.19     11.31 o 
 -12   3   1       26.91       19.38     14.14 o 
 -11   3   1        7.12      -12.16     12.16 o 
 -10   3   1       50.43       49.08     10.89 o 
  -9   3   1        2.40        4.81      8.49 o 
  -8   3   1       99.44      109.47     12.87 o 
  -7   3   1      417.89      411.57     19.94 o 
  -6   3   1        2.65       -0.57      6.79 o 
  -5   3   1      213.02      240.30     13.15 o 
  -4   3   1        1.90        3.11      4.38 o 
  -3   3   1      739.22      703.07     18.39 o 
  -2   3   1      165.61      180.61      8.91 o 
  -1   3   1      906.66      964.72     18.25 o 
   0   3   1     1102.94     1132.83     13.05 o 
   1   3   1        7.36        2.26      6.22 o 
   2   3   1       46.00       39.18      5.80 o 
   3   3   1       16.93       13.29      5.80 o 
   4   3   1       88.86       87.12      8.34 o 
   5   3   1      109.14       95.19     10.04 o 
   6   3   1        1.22       -4.67      7.35 o 
   7   3   1      883.23      796.98     28.15 o 
   8   3   1       14.07       13.44      9.48 o 
   9   3   1       36.34       52.76     11.60 o 
  10   3   1       84.97       66.62     14.57 o 
  11   3   1        1.11       23.34     11.46 o 
  12   3   1        3.62       11.60     13.01 o 
 -13   4   1        6.15       26.73     12.73 o 
 -12   4   1       14.40        1.41     14.00 o 
 -11   4   1       21.54       51.91     11.17 o 
 -10   4   1       49.64       54.17     13.01 o 
  -9   4   1        0.19        7.92      8.63 o 
  -8   4   1      613.25      586.25     26.45 o 
  -7   4   1     1134.62     1015.50     31.68 o 
  -6   4   1      164.54      146.81     13.44 o 
  -5   4   1      123.14      101.55      9.90 o 
  -4   4   1      302.71      302.10     14.14 o 
  -3   4   1        9.07       15.27      5.80 o 
  -2   4   1     3616.38     3726.66     38.05 o 
  -1   4   1      429.50      439.58     14.14 o 
   0   4   1      396.70      381.43     30.69 o 
   1   4   1     3480.94     3526.81     36.07 o 
   2   4   1     2231.52     2331.97     31.12 o 
   3   4   1      191.57      182.17     12.02 o 
   4   4   1       44.94       39.18      6.93 o 
   5   4   1     1710.45     1712.49     35.92 o 
   6   4   1     1639.38     1644.60     38.19 o 
   7   4   1       13.09       16.41      9.33 o 
   8   4   1      637.04      604.35     27.44 o 
   9   4   1       67.67       52.61     12.16 o 
  10   4   1        0.94        8.34     10.61 o 
  11   4   1        8.00        2.69     11.88 o 
  12   4   1       37.30       50.49     15.70 o 
 -12   5   1        3.35       10.18     13.44 o 
 -11   5   1       13.67       17.11     13.29 o 
 -10   5   1      135.14      131.53     17.40 o 
  -9   5   1        0.27       -5.23     10.04 o 
  -8   5   1       94.11      106.22     14.28 o 
  -7   5   1       87.93       85.00     13.72 o 
  -6   5   1       82.40       79.49     10.89 o 
  -5   5   1       48.94       60.53      8.49 o 
  -4   5   1      983.78      984.95     26.45 o 
  -3   5   1        6.51       11.17      5.52 o 
  -2   5   1       22.89       23.48      5.66 o 
  -1   5   1      598.22      594.73     18.39 o 
   0   5   1      162.31      170.72      7.65 o 
   1   5   1       97.68       88.54      8.49 o 
   2   5   1       28.08       27.30      6.51 o 
   3   5   1      738.81      756.82     22.63 o 
   4   5   1      329.77      315.26     16.12 o 
   5   5   1       47.01       48.94      8.77 o 
   6   5   1      111.28      126.16     12.73 o 
   7   5   1      132.37      129.55     15.13 o 
   8   5   1       65.11       53.89     12.59 o 
   9   5   1        2.02       13.15      9.33 o 
  10   5   1       93.72       73.97     18.39 o 
  11   5   1       15.32        8.20     13.86 o 
  12   5   1        4.07       -1.56     15.42 o 
 -12   6   1        8.31        7.64     12.73 o 
 -11   6   1        0.05       -1.41     12.45 o 
 -10   6   1        2.79       -9.90     11.60 o 
  -9   6   1        0.82       15.56      8.77 o 
  -8   6   1      370.83      368.86     23.48 o 
  -7   6   1        5.24        0.00      8.77 o 
  -6   6   1       73.32       63.50     10.32 o 
  -5   6   1       72.22       66.19      9.19 o 
  -4   6   1       27.59       28.29      7.92 o 
  -3   6   1      174.96      147.52     11.46 o 
  -2   6   1      659.62      631.08     20.51 o 
  -1   6   1      759.49      801.37     23.20 o 
   0   6   1       34.33       38.77      5.94 o 
   1   6   1       26.21       26.87      5.23 o 
   2   6   1       85.30       96.88      9.19 o 
   3   6   1      309.25      324.31     16.26 o 
   4   6   1      101.78       77.22      9.33 o 
   5   6   1      113.32      114.99     13.29 o 
   6   6   1      236.47      228.28     17.11 o 
   7   6   1      460.16      432.08     23.34 o 
   8   6   1       32.50       40.59     10.89 o 
   9   6   1        1.18       -3.54      9.62 o 
  10   6   1       35.74       37.34     14.43 o 
  11   6   1       21.21       27.16     13.15 o 
 -11   7   1      109.52      120.50     18.25 o 
 -10   7   1        6.06       -3.96     10.75 o 
  -9   7   1        0.16        4.67     10.61 o 
  -8   7   1      220.76      196.31     20.08 o 
  -7   7   1      289.17      221.63     18.67 o 
  -6   7   1      121.67      107.77     13.29 o 
  -5   7   1      253.43      219.65     16.55 o 
  -4   7   1      329.04      286.69     16.97 o 
  -3   7   1      156.27      163.64     13.29 o 
  -2   7   1        0.03        3.11      5.37 o 
  -1   7   1      556.49      459.24     19.52 o 
   0   7   1      134.87      152.91      8.75 o 
   1   7   1      522.07      502.66     21.22 o 
   2   7   1      146.96      148.22     12.87 o 
   3   7   1        0.90       -2.12      6.93 o 
   4   7   1      745.12      711.98     26.45 o 
   5   7   1        9.81       10.75      6.36 o 
   6   7   1      104.10       91.51     12.30 o 
   7   7   1      220.42      236.48     19.66 o 
   8   7   1        2.52        2.26     10.32 o 
   9   7   1        8.69        6.08     11.60 o 
  10   7   1        4.71       12.16     11.31 o 
  11   7   1       44.82       41.86     16.26 o 
 -11   8   1        0.05        0.00     14.85 o 
 -10   8   1        7.18       -5.52     11.31 o 
  -9   8   1       21.80       36.35     13.29 o 
  -8   8   1       13.48        7.92     12.59 o 
  -7   8   1       35.42       39.60     10.61 o 
  -6   8   1        0.03        2.83      7.50 o 
  -5   8   1      101.25      123.47     13.86 o 
  -4   8   1       62.32       47.95     10.75 o 
  -3   8   1       25.99       26.73      7.92 o 
  -2   8   1        4.00       10.18      6.79 o 
  -1   8   1       15.96       11.31      7.50 o 
   0   8   1        6.00       13.44      9.83 o 
   1   8   1       76.26       56.29     10.18 o 
   2   8   1        7.09       -2.97      7.07 o 
   3   8   1      124.56      133.80     12.02 o 
   4   8   1       80.25       65.34     10.47 o 
   5   8   1       81.16       53.60     11.31 o 
   6   8   1       12.81       -6.93     10.18 o 
   7   8   1      103.06      109.33     14.71 o 
   8   8   1        1.55        9.48      9.76 o 
   9   8   1       10.98        9.05     13.58 o 
  10   8   1        0.10      -15.70     15.70 o 
  11   8   1        6.94       28.29     12.73 o 
 -10   9   1       61.57       45.26     17.25 o 
  -9   9   1       21.48       22.77     12.16 o 
  -8   9   1       41.60       43.00     14.71 o 
  -7   9   1      235.17      252.04     20.93 o 
  -6   9   1      130.90      141.01     16.12 o 
  -5   9   1      192.22      161.09     18.10 o 
  -4   9   1       10.68       10.89      8.91 o 
  -3   9   1      160.90      150.63     15.27 o 
  -2   9   1        0.05        0.85      7.35 o 
  -1   9   1        3.73        9.76      7.64 o 
   0   9   1     1523.02     1536.70     39.18 o 
   1   9   1        5.55       14.71      6.93 o 
   2   9   1        4.61        7.64      7.21 o 
   3   9   1      124.12      106.50     12.73 o 
   4   9   1       12.95       23.34     10.04 o 
   5   9   1       15.26        0.00     12.02 o 
   6   9   1       42.46       37.76     10.47 o 
   7   9   1       76.94       64.35     14.14 o 
   8   9   1        5.31       11.46      8.63 o 
   9   9   1        0.47      -12.59     13.01 o 
  10   9   1      117.84      126.02     20.37 o 
 -10  10   1        0.00      -10.89     12.59 o 
  -9  10   1       14.32       28.71     10.75 o 
  -8  10   1        2.69       -7.92     11.74 o 
  -7  10   1       29.96       31.96     13.29 o 
  -6  10   1        8.30        6.79     11.17 o 
  -5  10   1       51.19       53.60     12.73 o 
  -4  10   1      138.20      148.79     16.55 o 
  -3  10   1        3.49       14.43      8.77 o 
  -2  10   1       22.17       34.51     11.31 o 
  -1  10   1      193.55      189.38     16.97 o 
   0  10   1       19.68       19.27     28.22 o 
   1  10   1        7.41        1.84     10.47 o 
   2  10   1      216.34      191.08     17.11 o 
   3  10   1       71.20       61.10     14.00 o 
   4  10   1       11.68        2.12      9.62 o 
   5  10   1      215.23      220.35     18.39 o 
   6  10   1       20.39        5.94     13.15 o 
   7  10   1       23.87       -7.64     12.45 o 
   8  10   1        6.46       19.24     12.73 o 
   9  10   1        0.04        8.91     12.02 o 
  -9  11   1        0.01        6.22     11.17 o 
  -8  11   1        8.29      -15.27     15.27 o 
  -7  11   1        2.35      -10.75     13.29 o 
  -6  11   1        4.05       12.59     11.74 o 
  -5  11   1       10.82        0.00     12.30 o 
  -4  11   1       61.55       80.90     15.13 o 
  -3  11   1      155.25      147.80     18.10 o 
  -2  11   1      287.17      339.30     21.64 o 
  -1  11   1      262.06      263.49     20.79 o 
   0  11   1      187.91      175.92     12.77 o 
   1  11   1       29.03       10.32     12.02 o 
   2  11   1       64.57       61.38     12.59 o 
   3  11   1       13.06        8.77      9.48 o 
   4  11   1       38.18       51.62     13.58 o 
   5  11   1        6.45      -12.30     12.30 o 
   6  11   1       65.15       61.81     15.84 o 
   7  11   1       10.67        6.93     11.17 o 
   8  11   1       47.49       60.53     15.27 o 
  -8  12   1       15.58       -6.22     18.67 o 
  -7  12   1       27.26       23.20     12.73 o 
  -6  12   1       26.43       34.23     11.17 o 
  -5  12   1       22.69        2.55     14.43 o 
  -4  12   1       39.44       48.51     12.45 o 
  -3  12   1        2.85        4.81      9.62 o 
  -2  12   1        5.80      -11.88     11.88 o 
  -1  12   1      303.86      336.05     23.48 o 
   0  12   1      264.93      297.93     16.28 o 
   1  12   1       91.08       92.50     16.12 o 
   2  12   1       13.45        8.20     10.47 o 
   3  12   1       13.08       20.65     10.32 o 
   4  12   1       10.66      -13.15     13.15 o 
   5  12   1       10.85        7.92     12.59 o 
   6  12   1        0.53       21.07     11.60 o 
   7  12   1       28.18        0.00     16.83 o 
  -6  13   1       54.09       49.36     16.55 o 
  -5  13   1       35.30       38.61     12.87 o 
  -4  13   1       17.09       11.03     12.73 o 
  -3  13   1        5.03        2.69     12.30 o 
  -2  13   1        2.86       11.74     11.17 o 
  -1  13   1       32.18       -2.55     17.11 o 
   0  13   1        5.10       -0.78     10.09 o 
   1  13   1       15.80       -2.55     14.00 o 
   2  13   1        6.28       26.17     13.01 o 
   3  13   1        3.23       21.50     10.75 o 
   4  13   1       44.55       19.52     15.42 o 
   5  13   1       46.74       24.75     14.99 o 
   6  13   1        9.24       24.47     12.30 o 
  -5  14   1       18.80       39.04     14.43 o 
  -4  14   1       27.77       52.76     15.56 o 
  -3  14   1       14.72       42.43     12.30 o 
  -2  14   1       58.72       54.45     14.99 o 
  -1  14   1       39.07       75.10     15.84 o 
   0  14   1       29.40       38.36     12.73 o 
   1  14   1       77.31       89.67     17.25 o 
   2  14   1      128.63      148.93     21.64 o 
   3  14   1       36.43       50.35     14.85 o 
   4  14   1        8.98        1.56     15.56 o 
  -1  15   1        9.36        0.00     15.27 o 
   0  15   1       18.98       44.76     11.25 o 
   1  15   1        0.78        3.11     12.30 o 
 -13   0   2        6.75       -4.53     13.86 o 
 -12   0   2      306.81      341.00     28.15 o 
 -11   0   2        5.45        9.48      8.77 o 
 -10   0   2      167.11      158.27     15.98 o 
  -9   0   2      631.42      665.02     27.58 o 
  -8   0   2      344.76      356.84     19.24 o 
  -7   0   2       14.90        8.91      6.93 o 
  -6   0   2      362.23      347.36     16.41 o 
  -5   0   2     2468.71     2607.20     36.07 o 
  -4   0   2     2799.43     2756.42     33.52 o 
  -3   0   2      206.73      195.60      9.48 o 
  -2   0   2     4144.92     4136.53     33.38 o 
  -1   0   2    20985.21    18286.06    279.05 o 
   0   0   2    17151.67    14894.31    472.67 o 
   1   0   2     5948.19     6092.71     39.88 o 
   2   0   2    17103.40    15667.82    304.37 o 
   3   0   2     1842.05     2012.33     28.57 o 
   4   0   2     2497.07     2785.41     36.77 o 
   5   0   2     2444.97     2597.30     39.32 o 
   6   0   2       71.71       65.48      9.76 o 
   7   0   2      591.30      551.17     24.89 o 
   8   0   2       96.40       85.14     13.15 o 
   9   0   2      267.38      256.70     21.07 o 
  10   0   2        3.38       10.47     13.72 o 
  11   0   2       72.57       90.09     14.85 o 
  12   0   2       37.04       39.46     16.55 o 
 -13   1   2        2.88       -8.91     15.56 o 
 -12   1   2        8.38       -7.92     12.59 o 
 -11   1   2       89.14      110.18     15.27 o 
 -10   1   2       51.77       34.51     13.72 o 
  -9   1   2        0.62       -3.68      8.20 o 
  -8   1   2       24.39       16.83      7.92 o 
  -7   1   2      841.71      739.98     25.88 o 
  -6   1   2      189.90      238.03     14.71 o 
  -5   1   2     3593.99     3404.75     41.58 o 
  -4   1   2       98.20       94.34      7.92 o 
  -3   1   2      385.71      378.34     14.00 o 
  -2   1   2      443.00      528.68     13.72 o 
  -1   1   2     9830.96     8466.12    193.06 o 
   0   1   2     2449.58     2442.94     50.85 o 
   1   1   2     5748.14     5912.10     40.17 o 
   2   1   2      681.70      716.22     16.83 o 
   3   1   2     7501.79     7915.24     56.57 o 
   4   1   2      685.20      812.12     21.92 o 
   5   1   2        1.16        2.83      5.66 o 
   6   1   2       44.66       41.16      8.06 o 
   7   1   2      203.96      234.50     15.98 o 
   8   1   2       13.97       23.48      9.48 o 
   9   1   2      174.93      207.63     17.25 o 
  10   1   2       99.44      103.67     15.27 o 
  11   1   2       41.62       64.21     12.87 o 
  12   1   2        9.59       26.45     11.88 o 
 -13   2   2       39.10       43.70     15.56 o 
 -12   2   2        0.19       -2.69     12.59 o 
 -11   2   2      118.23      122.34     16.41 o 
 -10   2   2      253.79      230.68     20.08 o 
  -9   2   2       10.40       10.32      9.62 o 
  -8   2   2     1247.03     1238.40     35.36 o 
  -7   2   2       19.45       18.39      7.78 o 
  -6   2   2      261.00      285.84     15.98 o 
  -5   2   2        3.26        8.20      5.23 o 
  -4   2   2     1961.16     1914.74     29.14 o 
  -3   2   2       64.97       67.04      6.79 o 
  -2   2   2     7421.03     7445.96     48.37 o 
  -1   2   2     9623.31     9897.44     52.47 o 
   0   2   2     7409.79     7690.40     86.98 o 
   1   2   2      153.46      159.26      8.91 o 
   2   2   2     1860.34     1878.67     26.73 o 
   3   2   2      810.21      747.34     19.94 o 
   4   2   2      996.86      951.85     24.33 o 
   5   2   2     2553.16     2714.13     41.30 o 
   6   2   2     2425.67     2459.26     43.00 o 
   7   2   2       10.75       24.04      7.92 o 
   8   2   2        0.38       12.87      7.64 o 
   9   2   2       21.57        2.12     10.32 o 
  10   2   2      102.69       97.87     17.25 o 
  11   2   2       65.76       55.73     17.54 o 
  12   2   2        0.91       14.85     11.31 o 
 -13   3   2      182.66      215.83     23.34 o 
 -12   3   2       24.09       35.64     14.00 o 
 -11   3   2        0.42       -8.63     11.88 o 
 -10   3   2       68.50       89.39     14.00 o 
  -9   3   2      406.63      459.38     24.61 o 
  -8   3   2      133.11      129.55     14.99 o 
  -7   3   2       38.03       45.82      7.78 o 
  -6   3   2      693.79      632.07     22.63 o 
  -5   3   2     2301.19     2256.44     36.07 o 
  -4   3   2       34.25       25.60      6.08 o 
  -3   3   2     6907.77     6815.72     53.04 o 
  -2   3   2     1438.47     1554.36     23.76 o 
  -1   3   2     1253.43     1265.13     21.07 o 
   0   3   2     5156.84     5295.14    176.72 o 
   1   3   2     7225.40     7242.01     51.06 o 
   2   3   2      572.74      599.96     17.82 o 
   3   3   2     2075.30     2235.37     32.53 o 
   4   3   2      239.19      177.78     11.88 o 
   5   3   2       25.71       14.43      7.21 o 
   6   3   2      130.84      147.23     13.29 o 
   7   3   2        0.02        9.19      7.64 o 
   8   3   2      107.06       92.78     13.58 o 
   9   3   2       82.17       73.83     13.58 o 
  10   3   2        4.37       13.29     11.03 o 
  11   3   2      117.04      152.75     19.52 o 
  12   3   2       29.44       57.28     15.42 o 
 -13   4   2       24.27       31.26     16.41 o 
 -12   4   2       45.16       42.29     16.97 o 
 -11   4   2        4.15       28.99     11.03 o 
 -10   4   2      204.86      227.57     18.81 o 
  -9   4   2        3.69        3.96      9.33 o 
  -8   4   2      375.48      333.22     20.51 o 
  -7   4   2      138.35      118.66     12.87 o 
  -6   4   2       93.48       80.90     11.17 o 
  -5   4   2      331.25      341.00     16.69 o 
  -4   4   2     2505.17     2594.19     37.62 o 
  -3   4   2      531.42      520.76     18.81 o 
  -2   4   2     2790.70     2804.22     34.93 o 
  -1   4   2      208.69      204.94     10.89 o 
   0   4   2     1947.59     2071.94     25.60 o 
   1   4   2      556.26      532.50     17.68 o 
   2   4   2     1152.35     1202.19     24.47 o 
   3   4   2        0.41        0.99      6.08 o 
   4   4   2      432.32      407.19     17.68 o 
   5   4   2       17.20       15.42      7.50 o 
   6   4   2     1591.01     1536.40     38.75 o 
   7   4   2      110.88      112.30     13.58 o 
   8   4   2      315.27      293.34     21.07 o 
   9   4   2       12.55       18.81     11.74 o 
  10   4   2       19.52       11.17     12.30 o 
  11   4   2        4.25        1.41     12.73 o 
  12   4   2       21.87       30.83     15.70 o 
 -12   5   2        1.03      -11.60     14.57 o 
 -11   5   2      432.62      417.23     28.85 o 
 -10   5   2      130.46      119.65     18.81 o 
  -9   5   2        3.16       10.47      9.48 o 
  -8   5   2      160.25      177.92     16.69 o 
  -7   5   2     3430.76     3462.17     57.14 o 
  -6   5   2      863.49      830.50     28.57 o 
  -5   5   2     1871.97     1808.38     37.48 o 
  -4   5   2      939.89      891.60     26.02 o 
  -3   5   2      245.36      256.70     13.86 o 
  -2   5   2      323.93      350.90     14.99 o 
  -1   5   2      640.21      615.24     19.52 o 
   0   5   2        4.55        0.44      3.55 o 
   1   5   2      134.87      152.75     10.75 o 
   2   5   2        4.55       -3.11      5.66 o 
   3   5   2     4826.63     4946.81     54.45 o 
   4   5   2      406.74      353.02     17.54 o 
   5   5   2        6.39        2.97      8.34 o 
   6   5   2       21.09       22.91      8.91 o 
   7   5   2     1433.96     1439.66     40.59 o 
   8   5   2        5.84        0.00     11.31 o 
   9   5   2      273.46      303.80     22.77 o 
  10   5   2       12.52        2.55     13.15 o 
  11   5   2        0.09        0.00     12.16 o 
 -12   6   2      100.92      123.76     19.80 o 
 -11   6   2       31.24       54.59     14.43 o 
 -10   6   2        3.28        2.40     11.46 o 
  -9   6   2      102.55       82.03     17.40 o 
  -8   6   2      270.48      272.97     19.80 o 
  -7   6   2       67.34       64.49     12.16 o 
  -6   6   2        6.89        9.62      7.07 o 
  -5   6   2      574.74      571.25     23.76 o 
  -4   6   2      530.19      477.20     20.08 o 
  -3   6   2        0.09       -1.27      5.52 o 
  -2   6   2     5176.36     5409.87     56.43 o 
  -1   6   2       63.95       58.70      8.91 o 
   0   6   2     2522.32     2663.42     45.33 o 
   1   6   2       18.88       25.60      6.22 o 
   2   6   2     2555.19     2749.91     41.58 o 
   3   6   2      212.83      192.35     13.72 o 
   4   6   2      690.62      673.37     24.75 o 
   5   6   2      107.07      104.10     11.31 o 
   6   6   2      158.91      154.30     15.70 o 
   7   6   2       77.66       69.73     13.29 o 
   8   6   2      142.27      141.86     17.68 o 
   9   6   2        3.78        1.27     12.30 o 
  10   6   2        3.11        2.69     13.29 o 
  11   6   2       24.16       17.82     16.69 o 
 -12   7   2        1.08       17.40     12.16 o 
 -11   7   2        3.65       14.28     11.46 o 
 -10   7   2       63.20       71.28     13.86 o 
  -9   7   2      249.77      243.41     21.22 o 
  -8   7   2      324.07      314.41     23.90 o 
  -7   7   2       21.88       15.42     12.45 o 
  -6   7   2        3.84        0.00      8.63 o 
  -5   7   2     1503.96     1384.22     37.48 o 
  -4   7   2       34.69       33.38      8.63 o 
  -3   7   2     1367.76     1384.22     33.94 o 
  -2   7   2      841.11      898.96     26.45 o 
  -1   7   2      287.89      264.34     15.84 o 
   0   7   2      908.56     1009.80     25.32 o 
   1   7   2     4256.76     4340.62     55.16 o 
   2   7   2        0.03       12.45      6.08 o 
   3   7   2     1129.55     1131.62     31.82 o 
   4   7   2      206.50      176.51     15.42 o 
   5   7   2      219.33      230.26     16.12 o 
   6   7   2       13.28        0.00     10.75 o 
   7   7   2       26.94       26.31     12.16 o 
   8   7   2        7.89       17.40      8.77 o 
   9   7   2       41.91       29.42     13.58 o 
  10   7   2       14.31       15.56     11.31 o 
  11   7   2       42.14       38.89     16.26 o 
 -11   8   2       57.67       76.80     16.69 o 
 -10   8   2       77.53       93.49     17.25 o 
  -9   8   2        1.93       14.99      9.76 o 
  -8   8   2      689.88      678.74     33.10 o 
  -7   8   2        5.80        4.24     10.75 o 
  -6   8   2        2.31       -2.83      9.62 o 
  -5   8   2        7.02        5.37      9.05 o 
  -4   8   2      499.24      517.23     23.48 o 
  -3   8   2      519.33      525.29     23.20 o 
  -2   8   2      369.17      366.17     18.95 o 
  -1   8   2      917.69      997.68     30.41 o 
   0   8   2      867.72      882.22     20.20 o 
   1   8   2      693.65      749.74     26.59 o 
   2   8   2       63.45       58.41     12.02 o 
   3   8   2       24.68       23.90      8.06 o 
   4   8   2      272.22      238.74     17.82 o 
   5   8   2      135.65      152.32     14.71 o 
   6   8   2     1205.60     1204.03     41.16 o 
   7   8   2       13.27       20.37     11.03 o 
   8   8   2        7.19      -13.58     13.58 o 
   9   8   2       67.85       96.32     15.84 o 
  10   8   2       48.55       26.73     14.14 o 
 -10   9   2        9.50       33.52     12.30 o 
  -9   9   2        0.67       -6.65     11.88 o 
  -8   9   2        0.88       11.17     10.18 o 
  -7   9   2      110.36       95.61     14.99 o 
  -6   9   2       36.04       36.91     10.89 o 
  -5   9   2      375.85      335.34     23.90 o 
  -4   9   2       18.30       18.53     10.47 o 
  -3   9   2      307.08      287.25     18.81 o 
  -2   9   2      498.66      476.49     24.89 o 
  -1   9   2      841.26      813.25     29.70 o 
   0   9   2      484.98      488.18     16.84 o 
   1   9   2      387.24      367.31     19.94 o 
   2   9   2       25.68       35.92     10.04 o 
   3   9   2      555.81      477.91     25.88 o 
   4   9   2       39.83       48.79     12.73 o 
   5   9   2       18.15       32.39      9.33 o 
   6   9   2       58.78       58.55     14.28 o 
   7   9   2      155.12      138.89     20.23 o 
   8   9   2        1.33        1.27     11.74 o 
   9   9   2       45.80       77.93     16.12 o 
  10   9   2       21.15       11.03     14.00 o 
 -10  10   2       66.70       65.34     17.11 o 
  -9  10   2        4.94       20.08     10.75 o 
  -8  10   2       24.32       15.98     11.31 o 
  -7  10   2       74.59       49.50     16.26 o 
  -6  10   2       46.95       53.04     11.17 o 
  -5  10   2      522.08      467.72     26.73 o 
  -4  10   2      137.29      145.11     14.85 o 
  -3  10   2      461.71      412.14     25.46 o 
  -2  10   2      821.70      785.24     31.40 o 
  -1  10   2      130.72      167.60     15.98 o 
   0  10   2      465.19      467.48     30.48 o 
   1  10   2      101.71       91.51     14.43 o 
   2  10   2      177.71      209.04     17.54 o 
   3  10   2      121.46      150.34     15.70 o 
   4  10   2      396.57      328.41     24.61 o 
   5  10   2       53.83       74.39     13.72 o 
   6  10   2        1.18        1.27     11.74 o 
   7  10   2        1.16        2.69     11.31 o 
   8  10   2       12.59      -13.86     13.86 o 
   9  10   2       65.35       73.83     18.81 o 
  -9  11   2        0.01       -3.11     14.43 o 
  -8  11   2        0.19       15.84     11.60 o 
  -7  11   2      124.50      142.42     17.96 o 
  -6  11   2      395.45      363.77     27.01 o 
  -5  11   2      271.54      271.27     23.05 o 
  -4  11   2       99.87       83.16     14.28 o 
  -3  11   2        7.18       13.15     10.75 o 
  -2  11   2        0.62        2.12      9.90 o 
  -1  11   2      305.24      252.04     23.05 o 
   0  11   2      264.86      261.91     14.85 o 
   1  11   2      280.22      317.94     21.50 o 
   2  11   2        3.23        3.25      9.90 o 
   3  11   2      291.11      319.64     22.77 o 
   4  11   2       24.64       30.83      9.76 o 
   5  11   2       50.86       68.88     14.43 o 
   6  11   2        1.26       -2.69     12.45 o 
   7  11   2       56.68       68.31     17.11 o 
   8  11   2       32.40        0.00     16.26 o 
  -8  12   2      180.23      173.82     21.07 o 
  -7  12   2        2.67       14.57     12.73 o 
  -6  12   2       33.70       52.47     12.30 o 
  -5  12   2       44.14       22.35     14.71 o 
  -4  12   2      135.88      133.51     16.55 o 
  -3  12   2        0.45       -9.76     11.46 o 
  -2  12   2       44.75       54.74     11.88 o 
  -1  12   2       11.40       14.14     12.59 o 
   0  12   2      306.07      293.00     17.11 o 
   1  12   2       18.57       11.88     12.87 o 
   2  12   2       10.56       23.05     11.17 o 
   3  12   2       18.75       18.81     10.89 o 
   4  12   2       59.67       63.93     15.98 o 
   5  12   2       39.64       37.06     15.98 o 
   6  12   2      206.02      195.60     23.20 o 
   7  12   2       16.39       16.97     17.68 o 
  -6  13   2       38.04       48.23     15.42 o 
  -5  13   2       79.66       79.20     16.97 o 
  -4  13   2       25.19       -6.93     15.27 o 
  -3  13   2      182.65      210.03     23.34 o 
  -2  13   2       23.00       40.87     12.16 o 
  -1  13   2       32.79       24.75     14.71 o 
   0  13   2      144.95      160.59     14.65 o 
   1  13   2       95.82       98.72     16.55 o 
   2  13   2       80.16       88.54     15.42 o 
   3  13   2      128.60      128.42     20.51 o 
   4  13   2       13.78       20.08      8.06 o 
   5  13   2       42.74       35.92     14.71 o 
   6  13   2        8.10       -4.67     15.70 o 
  -5  14   2        0.07       -6.36     15.13 o 
  -4  14   2       64.51       80.76     18.53 o 
  -3  14   2       17.15       22.21     14.28 o 
  -2  14   2       72.73       49.50     18.10 o 
  -1  14   2       20.80       15.84     13.15 o 
   0  14   2       27.29       35.35     10.90 o 
   1  14   2        2.74      -13.72     13.72 o 
   2  14   2       11.10       -5.94     15.13 o 
   3  14   2        0.49       -9.05     12.30 o 
   4  14   2       37.55       61.10     14.57 o 
 -13   1   3       41.66       35.92     14.14 o 
 -12   1   3       35.71       49.64     16.55 o 
 -11   1   3       74.67       47.95     17.25 o 
 -10   1   3        2.13       -9.62     10.61 o 
  -9   1   3      203.63      206.78     17.68 o 
  -8   1   3      512.33      532.64     23.62 o 
  -7   1   3      511.59      551.31     22.77 o 
  -6   1   3     1453.46     1527.49     34.23 o 
  -5   1   3     2056.97     2158.29     34.65 o 
  -4   1   3      975.14      951.01     23.62 o 
  -3   1   3      473.88      478.90     16.26 o 
  -2   1   3      374.53      356.27     12.87 o 
  -1   1   3    12455.96    12096.18     65.06 o 
   0   1   3     1690.65     1760.00     20.58 o 
   1   1   3        2.96        3.68      4.67 o 
   2   1   3      965.58     1009.98     21.07 o 
   3   1   3      369.86      373.95     15.13 o 
   4   1   3      334.36      338.74     15.98 o 
   5   1   3      528.42      559.94     21.78 o 
   6   1   3      212.68      198.72     14.85 o 
   7   1   3       41.68       42.85      7.92 o 
   8   1   3       54.51       47.80     11.74 o 
   9   1   3      158.83      160.81     17.96 o 
  10   1   3        0.66        0.00     11.74 o 
  11   1   3        1.32      -16.26     16.26 o 
  12   1   3       62.20       94.20     16.12 o 
 -13   2   3       21.80       18.10     14.85 o 
 -12   2   3       17.69       23.05     14.00 o 
 -11   2   3       31.45       63.08     11.03 o 
 -10   2   3       34.10       33.52     11.60 o 
  -9   2   3      143.11      146.38     14.85 o 
  -8   2   3      209.31      217.53     16.26 o 
  -7   2   3      105.19      119.65     11.03 o 
  -6   2   3      771.09      807.73     25.74 o 
  -5   2   3      722.50      732.49     22.63 o 
  -4   2   3      329.82      351.04     15.13 o 
  -3   2   3      197.93      189.24     10.47 o 
  -2   2   3      236.58      240.58     11.17 o 
  -1   2   3     1022.80     1111.11     20.79 o 
   0   2   3     2620.91     2799.43     53.89 o 
   1   2   3      630.62      600.39     17.54 o 
   2   2   3       82.45       72.41      8.49 o 
   3   2   3       75.70       52.05      8.06 o 
   4   2   3     1948.09     1958.58     34.79 o 
   5   2   3      582.86      613.40     23.62 o 
   6   2   3      272.20      307.90     18.25 o 
   7   2   3      372.61      311.30     20.37 o 
   8   2   3      242.75      212.01     19.09 o 
   9   2   3        4.58        0.00      8.20 o 
  10   2   3       52.25       41.44     14.57 o 
  11   2   3       90.66       95.33     17.96 o 
  12   2   3        2.49       -6.22     14.99 o 
 -13   3   3        4.33        0.00     13.58 o 
 -12   3   3       16.89       27.72     14.85 o 
 -11   3   3       27.94       17.40     13.72 o 
 -10   3   3       83.95       86.27     15.13 o 
  -9   3   3       21.09       21.64     10.18 o 
  -8   3   3      201.34      208.19     17.25 o 
  -7   3   3        1.11        1.56      6.93 o 
  -6   3   3       68.74       62.94     11.31 o 
  -5   3   3      224.56      238.03     14.99 o 
  -4   3   3      506.49      532.08     19.09 o 
  -3   3   3      629.03      659.51     22.35 o 
  -2   3   3     4212.49     4546.83     44.55 o 
  -1   3   3     2728.55     2887.81     34.93 o 
   0   3   3      602.53      609.28     14.45 o 
   1   3   3       14.29       12.16      5.66 o 
   2   3   3      405.14      388.94     15.98 o 
   3   3   3       18.47        8.06      9.62 o 
   4   3   3      224.30      215.12     13.01 o 
   5   3   3       24.53       28.00      8.34 o 
   6   3   3      189.88      176.93     15.42 o 
   7   3   3      273.37      250.90     17.68 o 
   8   3   3      258.99      255.57     21.07 o 
   9   3   3       10.84       29.70     12.02 o 
  10   3   3       38.49       26.87     14.85 o 
  11   3   3        0.01      -14.14     14.14 o 
 -13   4   3       75.92       92.92     17.54 o 
 -12   4   3        2.13      -11.31     12.87 o 
 -11   4   3       35.72       48.51     14.14 o 
 -10   4   3      142.16      142.85     17.25 o 
  -9   4   3      105.70      110.32     14.00 o 
  -8   4   3      131.63      150.20     16.41 o 
  -7   4   3      434.06      421.05     21.92 o 
  -6   4   3       15.79        2.83      7.64 o 
  -5   4   3        4.54        8.34      6.65 o 
  -4   4   3       40.42       52.76      8.06 o 
  -3   4   3     2149.03     2317.12     34.93 o 
  -2   4   3      233.76      236.90     12.87 o 
  -1   4   3      283.38      269.29     13.72 o 
   0   4   3     1421.84     1381.05     19.05 o 
   1   4   3      319.21      306.35     14.14 o 
   2   4   3       73.81       92.36      9.05 o 
   3   4   3       53.48       43.14      8.20 o 
   4   4   3     1198.78     1166.41     30.41 o 
   5   4   3     1048.75     1018.33     30.55 o 
   6   4   3       10.13       23.48     10.04 o 
   7   4   3     1443.24     1375.45     40.03 o 
   8   4   3       76.20       53.89     14.57 o 
   9   4   3       13.14       16.55     11.31 o 
  10   4   3      139.44      134.22     20.08 o 
  11   4   3       39.60       48.23     15.84 o 
 -12   5   3       22.32       27.86     13.58 o 
 -11   5   3       35.86       54.17     15.84 o 
 -10   5   3        3.75        4.81     10.75 o 
  -9   5   3       92.46       91.93     15.84 o 
  -8   5   3      182.48      167.03     17.54 o 
  -7   5   3      115.44      103.39     11.74 o 
  -6   5   3        3.86       14.71      5.80 o 
  -5   5   3        0.40       13.29      5.94 o 
  -4   5   3       23.59       26.02      6.79 o 
  -3   5   3       30.72       27.44      6.93 o 
  -2   5   3      163.50      170.00     12.45 o 
  -1   5   3      101.84      145.82     10.47 o 
   0   5   3        1.24       -2.28      5.09 o 
   1   5   3        6.71        4.95      5.52 o 
   2   5   3      220.27      236.34     13.44 o 
   3   5   3        0.98       -5.80      6.51 o 
   4   5   3       39.76       27.30      9.19 o 
   5   5   3       24.91       33.52      8.49 o 
   6   5   3        0.86       -3.54      8.77 o 
   7   5   3       46.33       15.84     13.44 o 
   8   5   3       39.42       37.48     11.74 o 
   9   5   3        2.14       -4.95     12.16 o 
  10   5   3        9.63       -4.10     11.31 o 
  11   5   3        5.01       -2.97     15.13 o 
 -12   6   3        0.05        9.05     12.30 o 
 -11   6   3       65.14      101.97     16.97 o 
 -10   6   3        0.91       11.17      8.91 o 
  -9   6   3      544.47      491.63     29.14 o 
  -8   6   3        4.08       -5.09     10.32 o 
  -7   6   3       88.05       62.80     14.28 o 
  -6   6   3      550.18      529.11     25.18 o 
  -5   6   3        0.03        0.71      6.51 o 
  -4   6   3       11.40       28.15      7.78 o 
  -3   6   3      305.70      268.58     17.25 o 
  -2   6   3       62.13       63.22      9.76 o 
  -1   6   3        1.84        7.35      5.80 o 
   0   6   3      148.24      140.94      9.49 o 
   1   6   3      935.93      883.12     26.17 o 
   2   6   3      628.13      608.03     23.20 o 
   3   6   3        4.52       10.04      9.05 o 
   4   6   3      194.03      197.58     14.99 o 
   5   6   3        3.61       12.02      6.51 o 
   6   6   3        6.81       19.94     10.04 o 
   7   6   3      402.50      397.86     24.61 o 
   8   6   3        0.18       14.00     10.32 o 
   9   6   3        3.53      -10.32     14.71 o 
  10   6   3       26.77       12.73     13.72 o 
  11   6   3       89.58       78.21     21.78 o 
 -11   7   3       31.77       39.04     13.44 o 
 -10   7   3       59.23       57.85     15.84 o 
  -9   7   3        3.16        4.81     10.89 o 
  -8   7   3      570.09      525.85     30.83 o 
  -7   7   3       23.84       -2.97     12.02 o 
  -6   7   3     1095.95     1005.03     35.08 o 
  -5   7   3      391.40      287.11     19.24 o 
  -4   7   3        1.74        1.56      6.93 o 
  -3   7   3       79.36      101.69     10.47 o 
  -2   7   3      192.39      182.59     13.29 o 
  -1   7   3      729.12      778.60     25.88 o 
   0   7   3       53.28       48.56      6.20 o 
   1   7   3      126.23      123.05     13.01 o 
   2   7   3      846.37      836.44     28.29 o 
   3   7   3      191.51      189.66     14.99 o 
   4   7   3        0.53       10.32      8.20 o 
   5   7   3       25.30       35.50      9.19 o 
   6   7   3      587.27      561.07     27.86 o 
   7   7   3        4.84        6.65      9.90 o 
   8   7   3        0.68       -1.27     11.17 o 
   9   7   3       16.38       16.26     11.88 o 
  10   7   3        0.53       11.88     12.16 o 
 -11   8   3        8.18      -12.16     14.28 o 
 -10   8   3        3.47       -5.52     11.46 o 
  -9   8   3        6.24      -12.16     12.16 o 
  -8   8   3        0.00        8.20     10.04 o 
  -7   8   3        7.80       -1.13      9.76 o 
  -6   8   3       72.01       73.40     12.45 o 
  -5   8   3      247.38      216.11     17.68 o 
  -4   8   3       65.06       67.61     12.59 o 
  -3   8   3      768.73      764.17     27.86 o 
  -2   8   3       27.53       42.29      8.91 o 
  -1   8   3        0.87       -5.52      9.90 o 
   0   8   3      675.43      658.76     18.49 o 
   1   8   3      164.14      168.87     14.57 o 
   2   8   3        0.73        1.70      7.50 o 
   3   8   3      123.38      112.16     15.84 o 
   4   8   3        0.01       -8.49      9.05 o 
   5   8   3       86.50       96.46     15.13 o 
   6   8   3       37.07       27.44     13.29 o 
   7   8   3       44.99       20.37     12.73 o 
   8   8   3        4.15        5.23     13.01 o 
   9   8   3       62.39       58.41     14.71 o 
  10   8   3        7.46        0.00     12.59 o 
 -10   9   3        7.70        8.91     14.00 o 
  -9   9   3      104.84      116.97     19.24 o 
  -8   9   3      184.93      242.28     20.51 o 
  -7   9   3        2.02       -9.33     10.89 o 
  -6   9   3       41.61       43.28     12.87 o 
  -5   9   3      477.91      462.21     25.18 o 
  -4   9   3       78.75       78.92     13.29 o 
  -3   9   3        0.92       17.54     12.59 o 
  -2   9   3      457.84      434.49     23.90 o 
  -1   9   3      551.66      497.14     25.18 o 
   0   9   3       91.45       71.87     15.84 o 
   1   9   3       38.20       45.12     11.31 o 
   2   9   3      200.31      177.08     15.56 o 
   3   9   3      329.52      326.15     22.77 o 
   4   9   3       20.38        4.10     12.02 o 
   5   9   3      401.86      398.00     25.60 o 
   6   9   3        8.95      -12.73     12.73 o 
   7   9   3        0.29        1.27     10.47 o 
   8   9   3       12.45        5.52     13.44 o 
   9   9   3       39.34       30.27     16.69 o 
 -10  10   3       13.35       12.59     15.56 o 
  -9  10   3       31.27       42.29     15.42 o 
  -8  10   3        5.33        9.48     12.02 o 
  -7  10   3       38.99       35.36     12.59 o 
  -6  10   3       14.21       18.95     11.03 o 
  -5  10   3       35.55       36.91     12.73 o 
  -4  10   3       10.47        4.24     11.88 o 
  -3  10   3       39.37       32.81     11.88 o 
  -2  10   3       16.59       11.03     11.17 o 
  -1  10   3        9.07       14.85     10.04 o 
   0  10   3       63.64       63.75      9.98 o 
   1  10   3       14.89       -7.07     11.46 o 
   2  10   3      250.08      238.03     20.79 o 
   3  10   3       84.17       75.53     13.86 o 
   4  10   3      157.92      168.02     18.39 o 
   5  10   3        7.81       21.64     10.61 o 
   6  10   3       22.22       14.14     12.87 o 
   7  10   3        6.73       15.13     13.44 o 
   8  10   3        6.48       23.76     12.45 o 
  -9  11   3        5.11        0.00     13.86 o 
  -8  11   3        0.04      -11.60     12.16 o 
  -7  11   3        4.23       -6.79     12.16 o 
  -6  11   3       71.60       89.10     17.11 o 
  -5  11   3        2.74        1.27     12.45 o 
  -4  11   3      123.00      126.87     17.96 o 
  -3  11   3       25.96       23.90     12.30 o 
  -2  11   3        7.44       -4.38     10.61 o 
  -1  11   3      966.09     1005.88     40.17 o 
   0  11   3        0.10        1.75      7.55 o 
   1  11   3      128.99      148.51     17.82 o 
   2  11   3       97.70       96.32     14.28 o 
   3  11   3       10.48        3.54     12.16 o 
   4  11   3        6.03      -13.58     13.58 o 
   5  11   3        1.15       15.70     12.02 o 
   6  11   3      102.20      126.87     17.11 o 
   7  11   3        7.95       22.35     11.17 o 
  -8  12   3       16.84       20.51     14.99 o 
  -7  12   3        1.96       16.41     12.59 o 
  -6  12   3       39.74       40.87     16.12 o 
  -5  12   3       33.92       30.97     13.86 o 
  -4  12   3       16.22       12.87     13.29 o 
  -3  12   3        8.91        8.77     11.60 o 
  -2  12   3      102.66      100.84     16.41 o 
  -1  12   3        0.30      -12.02     12.02 o 
   0  12   3      180.92      186.89     14.34 o 
   1  12   3        7.72        1.27     13.29 o 
   2  12   3       60.80       74.68     15.70 o 
   3  12   3       14.53       -6.51     12.87 o 
   4  12   3       14.57       10.89     13.44 o 
   5  12   3        1.36      -11.46     12.87 o 
   6  12   3       15.27       12.02     15.42 o 
  -6  13   3       53.34       45.97     17.25 o 
  -5  13   3        1.11       20.65     12.59 o 
  -4  13   3        0.31       18.53     11.60 o 
  -3  13   3       62.81       87.12     16.12 o 
  -2  13   3       29.73       14.99     14.85 o 
  -1  13   3       22.94       29.56     14.99 o 
   0  13   3       18.40       16.54     11.46 o 
   1  13   3       69.08       55.87     17.68 o 
   2  13   3        3.05       16.69     11.88 o 
   3  13   3        4.42      -14.14     14.14 o 
   4  13   3        6.02        0.00     13.15 o 
   5  13   3        7.63      -12.73     12.73 o 
  -4  14   3       40.57       45.12     17.82 o 
  -3  14   3       67.11       83.45     16.26 o 
  -2  14   3       12.43       -1.56     14.14 o 
  -1  14   3       48.75       56.29     14.71 o 
   0  14   3       45.90       65.37     12.15 o 
   1  14   3       16.65       13.58     14.99 o 
   2  14   3        3.11       13.72     12.73 o 
   3  14   3      134.61      193.06     23.48 o 
 -13   0   4       20.49       28.85     16.26 o 
 -12   0   4      147.21      157.13     22.21 o 
 -11   0   4        7.73       -2.40     11.46 o 
 -10   0   4        3.71        0.00      9.62 o 
  -9   0   4      260.81      254.44     19.52 o 
  -8   0   4       11.78       16.41      8.20 o 
  -7   0   4      104.78      108.62     11.46 o 
  -6   0   4       39.14       45.97      8.63 o 
  -5   0   4       19.37       26.31      6.22 o 
  -4   0   4      824.69      765.16     22.21 o 
  -3   0   4       12.26        3.39      4.67 o 
  -2   0   4     4520.93     4788.12     46.96 o 
  -1   0   4     1535.52     1739.22     28.43 o 
   0   0   4     4100.99     4653.18     76.66 o 
   1   0   4       84.94       81.47      9.62 o 
   2   0   4     1169.30     1138.12     26.87 o 
   3   0   4      213.07      195.18     13.44 o 
   4   0   4      655.85      612.69     23.48 o 
   5   0   4      960.95      896.13     29.56 o 
   6   0   4       46.58       53.46     11.31 o 
   7   0   4        8.08        6.65      9.62 o 
   8   0   4       95.16       94.34     14.71 o 
   9   0   4       67.66       68.88     14.43 o 
  10   0   4        8.78        3.96     14.28 o 
  11   0   4        3.95       11.74     12.16 o 
 -13   1   4        0.72       -4.53     13.72 o 
 -12   1   4        4.35        0.00     12.59 o 
 -11   1   4        2.44       14.71     10.04 o 
 -10   1   4      130.40      135.35     16.69 o 
  -9   1   4      461.21      463.62     24.75 o 
  -8   1   4        1.90        4.38      7.64 o 
  -7   1   4      339.58      329.26     19.38 o 
  -6   1   4       35.07       50.49      8.91 o 
  -5   1   4      680.52      716.65     23.20 o 
  -4   1   4       31.07       30.13      7.64 o 
  -3   1   4     2258.34     2336.21     34.51 o 
  -2   1   4       36.87       47.66      6.79 o 
  -1   1   4      646.98      604.92     18.67 o 
   0   1   4      890.57      930.30     16.35 o 
   1   1   4     5727.79     6397.79     55.87 o 
   2   1   4        3.20        4.24      6.08 o 
   3   1   4       69.43       97.02      9.76 o 
   4   1   4        0.06       11.88      6.65 o 
   5   1   4       64.31       62.51     10.61 o 
   6   1   4       76.23       69.02     12.16 o 
   7   1   4      161.00      145.96     16.55 o 
   8   1   4        0.74       -3.25      9.90 o 
   9   1   4        0.97       28.57     10.18 o 
  10   1   4        0.01        3.96     12.87 o 
  11   1   4        1.54        2.97     12.73 o 
 -13   2   4      126.12      107.77     20.93 o 
 -12   2   4       58.29       90.09     15.84 o 
 -11   2   4       26.56       14.99     14.99 o 
 -10   2   4      179.55      216.39     20.08 o 
  -9   2   4        8.81       18.95      7.35 o 
  -8   2   4      470.79      460.65     24.89 o 
  -7   2   4        2.52        4.81      8.20 o 
  -6   2   4     2640.94     2428.71     45.26 o 
  -5   2   4       56.91       87.97      9.90 o 
  -4   2   4      966.02      918.76     25.46 o 
  -3   2   4       49.06       54.59      8.34 o 
  -2   2   4      927.77     1018.61     24.89 o 
  -1   2   4        8.15       11.17      4.81 o 
   0   2   4      301.27      341.48     31.26 o 
   1   2   4        5.82        6.51      6.65 o 
   2   2   4      110.24      108.90     10.47 o 
   3   2   4       51.24       44.13      8.91 o 
   4   2   4     2888.10     3122.31     47.80 o 
   5   2   4       28.22       38.19      8.49 o 
   6   2   4      109.16      123.61     14.71 o 
   7   2   4      125.08       86.84     14.71 o 
   8   2   4       31.13       22.63     13.15 o 
   9   2   4       13.29       10.89     11.60 o 
  10   2   4      131.54      133.23     19.66 o 
  11   2   4        9.33       20.93     12.87 o 
 -13   3   4        0.27      -15.13     15.13 o 
 -12   3   4       20.27       25.46     13.44 o 
 -11   3   4        4.55      -13.15     13.15 o 
 -10   3   4       19.75       25.18     11.46 o 
  -9   3   4      553.79      532.08     27.01 o 
  -8   3   4      317.20      301.11     20.51 o 
  -7   3   4       89.01       88.40     12.87 o 
  -6   3   4      188.75      171.98     13.86 o 
  -5   3   4     1060.63      958.64     28.43 o 
  -4   3   4      528.35      508.17     19.66 o 
  -3   3   4       20.71        7.64      6.36 o 
  -2   3   4       54.38       71.14      8.20 o 
  -1   3   4     5293.73     5369.70     53.46 o 
   0   3   4     1657.84     1726.12     39.46 o 
   1   3   4     1627.48     1740.35     31.12 o 
   2   3   4      723.86      730.79     23.76 o 
   3   3   4       68.92       51.06      9.62 o 
   4   3   4      180.72      161.66     13.86 o 
   5   3   4       21.73       23.76      9.76 o 
   6   3   4      119.73      128.56     14.71 o 
   7   3   4      434.26      418.50     24.61 o 
   8   3   4        7.67       17.68     11.46 o 
   9   3   4        4.50       11.17     11.17 o 
  10   3   4        1.60        4.10     14.00 o 
  11   3   4       48.93       41.02     16.41 o 
 -12   4   4      129.36      167.88     20.51 o 
 -11   4   4        4.47       14.43     12.73 o 
 -10   4   4       26.51       30.69     11.60 o 
  -9   4   4        5.55       13.86     10.47 o 
  -8   4   4      103.96      113.57     14.00 o 
  -7   4   4       44.36       42.85      9.90 o 
  -6   4   4      392.34      373.53     19.38 o 
  -5   4   4       13.92        6.93      7.35 o 
  -4   4   4     1804.41     1817.01     38.05 o 
  -3   4   4      334.27      348.21     16.97 o 
  -2   4   4     1401.67     1326.80     30.41 o 
  -1   4   4      672.32      820.04     23.48 o 
   0   4   4       33.96       49.85      7.07 o 
   1   4   4      128.84      148.79     11.74 o 
   2   4   4      989.62      991.88     27.72 o 
   3   4   4       10.58       10.89      7.07 o 
   4   4   4      417.56      439.72     20.93 o 
   5   4   4        3.34       20.79      8.20 o 
   6   4   4        2.63        7.35      9.19 o 
   7   4   4       24.51       47.38     13.01 o 
   8   4   4        5.27       -5.66     11.88 o 
   9   4   4       44.11       31.82     12.16 o 
  10   4   4       53.52       60.53     15.84 o 
  11   4   4        0.82       -1.56     13.58 o 
 -12   5   4       31.39       38.89     16.55 o 
 -11   5   4       19.86       21.64     11.74 o 
 -10   5   4        0.96        3.68      9.19 o 
  -9   5   4       85.17       87.55     15.42 o 
  -8   5   4      140.56      157.42     16.55 o 
  -7   5   4     1112.94     1050.15     35.36 o 
  -6   5   4        0.05        9.90      7.78 o 
  -5   5   4       52.99       69.44     10.04 o 
  -4   5   4      389.23      320.91     17.25 o 
  -3   5   4     1773.27     1692.26     36.63 o 
  -2   5   4      153.70      129.13     12.16 o 
  -1   5   4       54.59       54.17      7.64 o 
   0   5   4      519.93      476.69     14.24 o 
   1   5   4      193.83      187.12     12.73 o 
   2   5   4      273.96      249.77     15.84 o 
   3   5   4      302.03      284.14     17.54 o 
   4   5   4      235.12      210.88     17.68 o 
   5   5   4       87.51       87.55     16.12 o 
   6   5   4      121.13      132.67     15.42 o 
   7   5   4      492.58      519.35     28.29 o 
   8   5   4       11.51        4.81     12.59 o 
   9   5   4       44.57       22.35     14.00 o 
  10   5   4        8.59      -13.01     15.27 o 
 -12   6   4       55.34       71.28     16.83 o 
 -11   6   4       70.40       52.19     15.84 o 
 -10   6   4       16.46       25.60     11.03 o 
  -9   6   4       28.41       36.21     12.16 o 
  -8   6   4       12.32       22.35      8.77 o 
  -7   6   4        9.12       14.57     10.47 o 
  -6   6   4      210.53      203.38     16.83 o 
  -5   6   4       56.10       58.13      9.76 o 
  -4   6   4      475.87      479.89     21.50 o 
  -3   6   4       32.14       32.53      8.63 o 
  -2   6   4     1292.46     1297.24     34.51 o 
  -1   6   4        0.55       -2.12      6.36 o 
   0   6   4       75.46       70.82      7.20 o 
   1   6   4      174.85      212.15     14.71 o 
   2   6   4      696.97      735.03     26.02 o 
   3   6   4        2.64       10.47      7.21 o 
   4   6   4      171.34      189.24     15.70 o 
   5   6   4        0.32        3.82      9.19 o 
   6   6   4        0.00       18.67      8.77 o 
   7   6   4        0.43       -9.05     10.61 o 
   8   6   4       11.05       21.22     11.74 o 
   9   6   4       17.68        9.62     14.28 o 
  10   6   4        0.04      -15.42     15.42 o 
 -11   7   4        4.94       29.56      9.76 o 
 -10   7   4        5.90        6.79     11.31 o 
  -9   7   4       88.90       88.82     15.98 o 
  -8   7   4      436.99      438.45     27.16 o 
  -7   7   4      207.52      173.54     19.52 o 
  -6   7   4       88.97      106.50     14.43 o 
  -5   7   4      348.50      317.10     20.51 o 
  -4   7   4       44.96       47.80      9.48 o 
  -3   7   4       69.56       64.07     10.61 o 
  -2   7   4        6.69       12.45      7.21 o 
  -1   7   4     1001.01     1000.93     31.82 o 
   0   7   4      472.87      465.97     15.79 o 
   1   7   4      452.07      424.59     21.64 o 
   2   7   4       21.74       12.45     10.18 o 
   3   7   4        0.71        4.38      8.77 o 
   4   7   4      385.72      351.61     22.91 o 
   5   7   4      477.71      502.80     26.31 o 
   6   7   4      174.39      191.93     18.10 o 
   7   7   4       21.13       14.43     13.58 o 
   8   7   4       21.74       23.62     13.29 o 
   9   7   4       36.11       44.55     15.42 o 
  10   7   4        1.00        1.56     12.87 o 
 -11   8   4        9.10       41.86     14.43 o 
 -10   8   4       65.21       51.34     18.53 o 
  -9   8   4       38.07       20.93     14.28 o 
  -8   8   4       66.04       84.58     16.41 o 
  -7   8   4        6.75       17.82     11.17 o 
  -6   8   4      174.79      163.36     16.12 o 
  -5   8   4       18.54       13.72     11.03 o 
  -4   8   4     1162.50     1128.08     38.75 o 
  -3   8   4       43.01       54.03     10.61 o 
  -2   8   4        0.05       -8.77      8.77 o 
  -1   8   4       42.38       43.42     10.75 o 
   0   8   4      115.12      105.65     12.87 o 
   1   8   4       42.25       54.45     10.89 o 
   2   8   4      821.34      827.53     31.82 o 
   3   8   4        8.18       12.45      7.07 o 
   4   8   4      266.58      255.43     20.79 o 
   5   8   4       17.07       39.46     11.03 o 
   6   8   4       81.83       52.05     12.73 o 
   7   8   4       63.19       71.71     16.12 o 
   8   8   4       44.78       38.89     16.55 o 
   9   8   4        9.14       18.10     12.30 o 
 -10   9   4       26.95       37.76     14.85 o 
  -9   9   4       50.52       47.52     16.69 o 
  -8   9   4        0.67        3.96     11.17 o 
  -7   9   4       82.17       89.25     15.98 o 
  -6   9   4        2.74        2.26      9.76 o 
  -5   9   4        5.92       17.11      8.49 o 
  -4   9   4        0.06      -10.04     10.04 o 
  -3   9   4      114.81      120.50     15.84 o 
  -2   9   4       10.93        9.62     11.46 o 
  -1   9   4     2406.98     2432.11     55.02 o 
   0   9   4       16.89       22.00      7.53 o 
   1   9   4      135.47      112.72     16.26 o 
   2   9   4      207.99      221.20     18.67 o 
   3   9   4        4.96       19.94      8.63 o 
   4   9   4       12.94       24.47     11.17 o 
   5   9   4       23.88        9.48     12.45 o 
   6   9   4       38.57       17.82     14.43 o 
   7   9   4       15.18       20.51     10.32 o 
   8   9   4        7.32       23.62     12.30 o 
  -9  10   4       36.60       40.31     14.43 o 
  -8  10   4        4.58       20.93     11.60 o 
  -7  10   4       14.52       15.70     12.73 o 
  -6  10   4        4.42        9.76     11.03 o 
  -5  10   4       27.97       23.34     12.59 o 
  -4  10   4      279.07      264.77     21.64 o 
  -3  10   4       84.85       69.16     13.72 o 
  -2  10   4       33.75       15.84     11.46 o 
  -1  10   4       86.08       88.11     13.86 o 
   0  10   4      124.94      120.36     17.96 o 
   1  10   4        9.85       11.88     10.75 o 
   2  10   4      248.24      282.16     21.22 o 
   3  10   4        4.24       -4.67     11.03 o 
   4  10   4       59.62       62.94     13.86 o 
   5  10   4       63.68       64.07     16.12 o 
   6  10   4       19.33       13.72     14.85 o 
   7  10   4        0.89       16.12     10.04 o 
   8  10   4        1.83        1.56     11.03 o 
  -8  11   4        0.81      -12.87     12.87 o 
  -7  11   4      165.78      172.13     22.49 o 
  -6  11   4       28.05       32.11     12.73 o 
  -5  11   4        7.98        3.82     11.88 o 
  -4  11   4      101.58      138.61     16.12 o 
  -3  11   4      130.62      135.78     16.97 o 
  -2  11   4       11.33       19.80      9.48 o 
  -1  11   4        1.22       -4.67     10.32 o 
   0  11   4       80.41       95.17     12.25 o 
   1  11   4       95.21       98.30     16.69 o 
   2  11   4       97.52       92.36     16.26 o 
   3  11   4       41.49       31.54     14.14 o 
   4  11   4       12.76       36.91     11.88 o 
   5  11   4       71.20       62.51     15.42 o 
   6  11   4        3.20       -1.41     11.31 o 
   7  11   4       72.06       48.65     19.24 o 
  -7  12   4       12.99       39.74     15.56 o 
  -6  12   4      113.48      141.01     19.52 o 
  -5  12   4        1.50       -1.41     11.74 o 
  -4  12   4       91.93      108.90     15.56 o 
  -3  12   4        7.46       10.47      9.19 o 
  -2  12   4        0.55      -11.88     11.88 o 
  -1  12   4        3.14        3.82     11.03 o 
   0  12   4        2.18       10.97      8.98 o 
   1  12   4        4.18        0.00     10.61 o 
   2  12   4       37.92       19.94     14.00 o 
   3  12   4        1.29      -14.43     14.43 o 
   4  12   4       85.44       78.92     18.67 o 
   5  12   4       38.80       72.27     16.12 o 
  -5  13   4       41.41       31.82     16.41 o 
  -4  13   4        4.10       -7.35     14.00 o 
  -3  13   4        0.94        5.80     10.89 o 
  -2  13   4        3.59       -7.07     16.26 o 
  -1  13   4      310.19      355.71     28.85 o 
   0  13   4       22.61       37.14     14.78 o 
   1  13   4       59.38       17.11     16.12 o 
   2  13   4        5.19       26.31     11.31 o 
   3  13   4        1.91      -15.56     15.56 o 
   4  13   4       46.76       48.37     14.43 o 
  -3  14   4        0.15        3.11     13.58 o 
  -2  14   4       49.69       32.53     16.41 o 
  -1  14   4        5.13       -6.22     13.86 o 
   0  14   4        2.63        3.42     11.60 o 
   1  14   4        0.00        4.67     10.47 o 
 -13   1   5       54.31       97.17     17.68 o 
 -12   1   5       12.73       14.14     10.75 o 
 -11   1   5       10.11       15.42     11.31 o 
 -10   1   5       62.29       72.70     16.41 o 
  -9   1   5      135.12      129.84     14.99 o 
  -8   1   5        0.01       -9.19      9.19 o 
  -7   1   5      275.94      308.61     17.82 o 
  -6   1   5      628.60      649.47     25.46 o 
  -5   1   5        4.04        9.62      5.94 o 
  -4   1   5       65.43       71.42      9.05 o 
  -3   1   5      509.42      507.33     19.66 o 
  -2   1   5     1477.07     1401.19     31.68 o 
  -1   1   5       22.58       16.69      6.08 o 
   0   1   5      654.05      643.67     15.25 o 
   1   1   5     1663.68     1800.04     33.52 o 
   2   1   5       81.48       94.62      9.90 o 
   3   1   5       27.67        9.76      9.33 o 
   4   1   5     1133.49      983.82     30.13 o 
   5   1   5      135.76      154.45     14.14 o 
   6   1   5        0.02       -0.99      9.48 o 
   7   1   5      158.52      163.50     17.54 o 
   8   1   5       47.62       48.09     11.46 o 
   9   1   5        6.90       27.30      9.76 o 
  10   1   5        4.28       21.64     12.45 o 
 -12   2   5       55.71       63.08     17.96 o 
 -11   2   5       33.93       44.13     13.72 o 
 -10   2   5       37.52       40.87     13.15 o 
  -9   2   5      151.02      191.93     17.96 o 
  -8   2   5      284.45      287.11     20.23 o 
  -7   2   5      150.43      169.86     15.84 o 
  -6   2   5      134.36      132.81     13.86 o 
  -5   2   5      542.15      560.79     22.35 o 
  -4   2   5      350.96      344.53     17.25 o 
  -3   2   5      755.45      798.54     25.03 o 
  -2   2   5      140.23      164.35     11.74 o 
  -1   2   5      408.81      343.54     17.11 o 
   0   2   5      135.35      127.79      8.24 o 
   1   2   5       11.20       25.18      6.93 o 
   2   2   5       43.09       36.91      9.05 o 
   3   2   5      300.75      310.31     18.53 o 
   4   2   5      217.48      221.34     16.12 o 
   5   2   5      158.74      154.02     15.42 o 
   6   2   5      269.20      292.34     20.79 o 
   7   2   5        0.94       -8.63     11.03 o 
   8   2   5       53.56       59.40     12.73 o 
   9   2   5      105.30      103.95     17.68 o 
  10   2   5       27.68       43.70     15.56 o 
 -12   3   5       21.54       17.54     13.86 o 
 -11   3   5       35.45       29.14     14.71 o 
 -10   3   5       75.05       66.90     15.27 o 
  -9   3   5        0.06        0.00      9.90 o 
  -8   3   5       14.01       38.19      8.49 o 
  -7   3   5      403.40      398.70     23.20 o 
  -6   3   5        4.56       11.31      8.20 o 
  -5   3   5        0.74        2.97      6.65 o 
  -4   3   5       37.54       43.00      9.76 o 
  -3   3   5       89.56       86.70     10.89 o 
  -2   3   5     3662.81     3923.81     51.77 o 
  -1   3   5      758.52      774.92     24.89 o 
   0   3   5      287.11      302.15     20.30 o 
   1   3   5      944.59      997.96     28.00 o 
   2   3   5       41.59       44.83      9.76 o 
   3   3   5       11.16       10.47      7.78 o 
   4   3   5       57.05       76.80     10.32 o 
   5   3   5       20.04        6.22     10.89 o 
   6   3   5      212.51      235.21     19.38 o 
   7   3   5      187.14      148.08     19.66 o 
   8   3   5       28.13       26.73     12.45 o 
   9   3   5        3.52       14.71     11.74 o 
  10   3   5        0.94       16.26     10.75 o 
 -12   4   5       87.08      109.05     17.68 o 
 -11   4   5      142.42      183.30     20.37 o 
 -10   4   5       30.27       40.59     14.99 o 
  -9   4   5      159.17      216.96     19.24 o 
  -8   4   5      637.98      603.22     29.70 o 
  -7   4   5       72.19       62.94     14.00 o 
  -6   4   5      293.67      342.55     19.52 o 
  -5   4   5       78.48       81.04     10.75 o 
  -4   4   5      177.21      170.57     14.28 o 
  -3   4   5      260.17      267.31     15.98 o 
  -2   4   5       29.59       30.55      8.77 o 
  -1   4   5     1295.66     1289.03     32.95 o 
   0   4   5       84.63       74.27      7.14 o 
   1   4   5      392.95      385.69     19.24 o 
   2   4   5       15.02       19.09      6.79 o 
   3   4   5       62.93       58.41      9.76 o 
   4   4   5      206.53      200.55     16.97 o 
   5   4   5        0.12        9.33      7.21 o 
   6   4   5      589.74      570.69     29.42 o 
   7   4   5       78.40       56.72     15.27 o 
   8   4   5       26.07       25.03     13.44 o 
   9   4   5       68.79       84.01     14.43 o 
  10   4   5       18.35       78.78     13.72 o 
 -12   5   5        4.69       -9.19     15.98 o 
 -11   5   5        4.21       21.07     11.17 o 
 -10   5   5        5.99        7.64     12.59 o 
  -9   5   5       63.94       59.40     13.86 o 
  -8   5   5        0.55      -11.17     11.17 o 
  -7   5   5       34.86       44.83      9.76 o 
  -6   5   5        1.71       -6.22      9.76 o 
  -5   5   5        8.27       21.64     15.27 o 
  -4   5   5        5.20       13.29      7.64 o 
  -3   5   5       14.01       20.08      7.35 o 
  -2   5   5       13.69       15.13      7.92 o 
  -1   5   5       15.08       14.99      6.93 o 
   0   5   5      102.36      104.27     12.02 o 
   1   5   5       82.04       89.67     11.31 o 
   2   5   5       17.15       26.02      9.19 o 
   3   5   5       36.60       16.83     10.32 o 
   4   5   5       35.48       38.19      9.19 o 
   5   5   5      174.46      156.85     18.25 o 
   6   5   5       35.60       48.51     13.01 o 
   7   5   5       48.76       44.83     14.57 o 
   8   5   5       35.85       37.62     14.85 o 
   9   5   5       38.17       34.09     15.56 o 
  10   5   5       17.20       39.04     15.42 o 
 -11   6   5       79.36       83.16     16.55 o 
 -10   6   5        4.61       -5.37     11.88 o 
  -9   6   5        0.69       26.87      8.34 o 
  -8   6   5      257.61      236.62     22.63 o 
  -7   6   5      162.04      157.13     17.40 o 
  -6   6   5       19.65       19.09     11.31 o 
  -5   6   5       77.66       84.86     13.44 o 
  -4   6   5      384.45      371.12     19.94 o 
  -3   6   5        2.72        4.81      5.94 o 
  -2   6   5        1.06        3.96      7.35 o 
  -1   6   5      163.26      174.53     14.43 o 
   0   6   5       63.47       59.99      8.44 o 
   1   6   5       26.56       31.68     10.18 o 
   2   6   5      204.66      237.33     16.55 o 
   3   6   5       64.01       58.70     10.61 o 
   4   6   5       29.79       59.12     10.61 o 
   5   6   5      105.22      113.01     15.13 o 
   6   6   5       82.58       51.06     17.11 o 
   7   6   5       42.73       29.70     13.86 o 
   8   6   5        0.95       13.58     12.30 o 
   9   6   5       37.39       35.50     15.84 o 
 -11   7   5       14.64       10.61     15.42 o 
 -10   7   5        0.62       -1.41     13.15 o 
  -9   7   5       50.39       33.52     14.57 o 
  -8   7   5        3.73       17.82      9.90 o 
  -7   7   5      180.29      154.30     17.54 o 
  -6   7   5      409.92      360.66     24.19 o 
  -5   7   5       24.98       32.81     10.75 o 
  -4   7   5       89.06       95.33     13.72 o 
  -3   7   5      532.20      511.99     25.46 o 
  -2   7   5       57.73       65.34     10.32 o 
  -1   7   5       69.78       67.46     10.89 o 
   0   7   5        5.39        8.60      6.80 o 
   1   7   5      502.11      535.19     26.17 o 
   2   7   5      193.88      212.29     17.40 o 
   3   7   5        1.88      -11.74     11.74 o 
   4   7   5      762.44      728.81     31.96 o 
   5   7   5       88.90      103.67     15.56 o 
   6   7   5       41.43       38.47     13.01 o 
   7   7   5      128.60      126.58     20.23 o 
   8   7   5        8.71       -1.41     15.42 o 
   9   7   5        1.31       29.28     13.15 o 
 -10   8   5       57.93       64.92     15.84 o 
  -9   8   5       51.35       56.01     16.69 o 
  -8   8   5        2.28      -13.72     13.72 o 
  -7   8   5       16.37        2.40     10.61 o 
  -6   8   5       14.33        8.91     10.61 o 
  -5   8   5        0.20       10.47      9.05 o 
  -4   8   5      194.16      153.74     16.55 o 
  -3   8   5       75.10       46.25     13.29 o 
  -2   8   5       17.02        8.49     11.88 o 
  -1   8   5      308.11      317.80     21.92 o 
   0   8   5      389.75      355.36     16.50 o 
   1   8   5      693.28      698.54     29.98 o 
   2   8   5       28.52       39.18     11.74 o 
   3   8   5        6.22        3.11     11.74 o 
   4   8   5        2.18       18.95     10.18 o 
   5   8   5       14.94       10.75     11.88 o 
   6   8   5        2.07       12.87     11.17 o 
   7   8   5        8.43        2.83     12.87 o 
   8   8   5       15.70       43.28     10.89 o 
 -10   9   5        6.64       -9.33     15.84 o 
  -9   9   5       83.40      117.53     19.94 o 
  -8   9   5        0.30       -1.41     11.46 o 
  -7   9   5      166.52      145.82     21.07 o 
  -6   9   5      148.07      130.26     18.39 o 
  -5   9   5        1.04       -5.66     11.17 o 
  -4   9   5      107.55      128.42     14.99 o 
  -3   9   5       97.33       66.47     14.71 o 
  -2   9   5      311.19      335.48     23.76 o 
  -1   9   5       20.17       29.84     10.89 o 
   0   9   5      407.09      377.23     33.94 o 
   1   9   5      222.78      228.98     19.24 o 
   2   9   5       46.51       58.13     12.59 o 
   3   9   5        3.12        1.13     11.60 o 
   4   9   5       68.69       72.41     14.43 o 
   5   9   5      233.48      188.25     21.78 o 
   6   9   5       19.04        4.10     14.00 o 
   7   9   5       17.08        7.35     14.71 o 
  -9  10   5        3.86       -6.22     13.86 o 
  -8  10   5       30.48       39.18     14.00 o 
  -7  10   5       23.77       -8.20     15.70 o 
  -6  10   5      101.18       93.21     16.41 o 
  -5  10   5       38.16       25.88     17.25 o 
  -4  10   5       93.72       93.91     14.85 o 
  -3  10   5        1.67        1.13      9.05 o 
  -2  10   5        0.07       17.11      9.05 o 
  -1  10   5       58.36       62.09     13.58 o 
   0  10   5        5.16        0.59      8.03 o 
   1  10   5        0.06        2.26      8.63 o 
   2  10   5       26.34       25.03     13.29 o 
   3  10   5       15.53        6.22     12.87 o 
   4  10   5       13.73       22.21     11.46 o 
   5  10   5        1.48        9.62     11.74 o 
   6  10   5        9.99       19.09     14.43 o 
   7  10   5        7.92       10.89     15.84 o 
  -8  11   5       25.11       -1.56     14.14 o 
  -7  11   5        0.13      -12.87     12.87 o 
  -6  11   5       42.16       36.35     13.44 o 
  -5  11   5        1.62      -11.03     11.03 o 
  -4  11   5        0.86       -7.78     12.30 o 
  -3  11   5      142.00      166.89     20.51 o 
  -2  11   5       38.28       51.06     13.86 o 
  -1  11   5        1.18        6.22     11.74 o 
   0  11   5      120.83      162.54     12.97 o 
   1  11   5       24.80       34.23     15.98 o 
   2  11   5        1.43       -2.55     13.01 o 
   3  11   5        0.94       20.23     10.18 o 
   4  11   5       61.64       84.72     17.25 o 
   5  11   5       13.89       20.79     12.16 o 
   6  11   5       10.82      -11.03     18.39 o 
  -6  12   5        1.96        2.97     13.01 o 
  -5  12   5        4.84       17.54     11.31 o 
  -4  12   5       54.84       53.75     16.41 o 
  -3  12   5        1.09       17.96     10.75 o 
  -2  12   5        0.27       -5.37     10.75 o 
  -1  12   5       96.44      123.47     18.81 o 
   0  12   5       16.98       12.74     10.41 o 
   1  12   5        2.18        1.41     12.30 o 
   2  12   5        0.81       18.53     11.60 o 
   3  12   5        1.17       -5.94     13.15 o 
   4  12   5        5.85       27.44     11.88 o 
  -4  13   5        0.01        6.22     11.74 o 
  -3  13   5       24.46       61.81     15.13 o 
  -2  13   5       32.13       11.88     17.25 o 
  -1  13   5       14.81       11.88     13.72 o 
   0  13   5       14.88       16.18     19.38 o 
   1  13   5        0.23      -12.02     12.02 o 
   2  13   5        0.68        0.00     15.56 o 
 -12   0   6        6.02       20.65     12.73 o 
 -11   0   6       66.21       65.77     16.83 o 
 -10   0   6       70.96       64.64     14.28 o 
  -9   0   6       34.61       59.97     13.01 o 
  -8   0   6       39.02       33.38     12.30 o 
  -7   0   6      469.37      472.11     24.89 o 
  -6   0   6       27.77       25.46      9.90 o 
  -5   0   6      122.66      127.57     13.44 o 
  -4   0   6     1050.59     1064.72     30.41 o 
  -3   0   6      645.55      608.03     25.88 o 
  -2   0   6      378.37      371.83     18.53 o 
  -1   0   6      111.35      137.76     11.74 o 
   0   0   6     1860.04     2102.51     29.32 o 
   1   0   6      234.88      225.02     15.98 o 
   2   0   6      127.88      143.70     13.01 o 
   3   0   6        0.15       -6.51     11.31 o 
   4   0   6        0.17        9.76      8.06 o 
   5   0   6      243.88      256.28     19.94 o 
   6   0   6       47.79       56.43     13.72 o 
   7   0   6       19.68       23.48     11.31 o 
   8   0   6       70.83       69.59     14.43 o 
   9   0   6        7.45       11.31     13.58 o 
  10   0   6       10.97       18.67     12.73 o 
 -12   1   6       19.34        5.94     16.55 o 
 -11   1   6       30.37       35.08     12.02 o 
 -10   1   6       50.91       75.95     12.45 o 
  -9   1   6      232.33      256.42     21.92 o 
  -8   1   6       78.55      110.60     14.99 o 
  -7   1   6      182.12      172.55     17.25 o 
  -6   1   6       25.23       21.36      9.76 o 
  -5   1   6      183.26      184.57     14.85 o 
  -4   1   6       50.84       57.71     10.61 o 
  -3   1   6      290.69      262.64     16.83 o 
  -2   1   6       68.72       85.57     10.32 o 
  -1   1   6        5.69        2.69      6.79 o 
   0   1   6       27.48       46.12     13.22 o 
   1   1   6      352.43      368.58     18.95 o 
   2   1   6        8.38        6.08      8.91 o 
   3   1   6      241.89      268.44     17.96 o 
   4   1   6        0.03       -4.53     10.04 o 
   5   1   6      112.33      127.01     15.84 o 
   6   1   6        0.01       -4.24      9.19 o 
   7   1   6       53.09       49.50     14.43 o 
   8   1   6        2.64        6.51     11.31 o 
   9   1   6       33.38       44.13     15.27 o 
  10   1   6        1.52        6.22     13.15 o 
 -12   2   6       24.44       22.49     15.84 o 
 -11   2   6       11.80       25.88     12.59 o 
 -10   2   6        0.12        0.00     12.59 o 
  -9   2   6      333.20      336.90     23.90 o 
  -8   2   6       57.21       51.62     13.15 o 
  -7   2   6      277.31      251.05     20.23 o 
  -6   2   6      900.47      937.43     32.67 o 
  -5   2   6        0.17       14.57      7.35 o 
  -4   2   6      196.65      198.43     15.56 o 
  -3   2   6      706.01      690.77     25.88 o 
  -2   2   6      560.84      482.43     21.22 o 
  -1   2   6      638.10      610.15     23.62 o 
   0   2   6      645.12      716.64     18.49 o 
   1   2   6       49.70       40.73      9.33 o 
   2   2   6       71.43       86.98     12.59 o 
   3   2   6       94.42       94.20     13.86 o 
   4   2   6      427.73      438.02     22.77 o 
   5   2   6       33.69       46.67     11.17 o 
   6   2   6       30.72       28.29     13.44 o 
   7   2   6       61.22       46.53     13.86 o 
   8   2   6        2.65       24.89     10.75 o 
   9   2   6       15.62       25.88     13.58 o 
 -12   3   6       12.93       -3.11     11.60 o 
 -11   3   6       25.36       33.38     13.58 o 
 -10   3   6       24.40       16.41     12.02 o 
  -9   3   6       48.47       21.92     15.27 o 
  -8   3   6       43.98       52.90     13.58 o 
  -7   3   6       15.86       12.59      8.91 o 
  -6   3   6       28.14       19.66      9.48 o 
  -5   3   6       84.42       71.00     11.03 o 
  -4   3   6      724.71      714.39     28.29 o 
  -3   3   6      316.68      258.12     18.95 o 
  -2   3   6      147.93      137.90     14.28 o 
  -1   3   6     2931.53     2817.52     51.48 o 
   0   3   6      184.85      198.88     11.08 o 
   1   3   6      128.41      139.45     13.01 o 
   2   3   6        3.92        5.66      8.77 o 
   3   3   6      644.43      707.60     28.99 o 
   4   3   6       18.88       12.16     10.32 o 
   5   3   6       69.75       57.14     13.01 o 
   6   3   6       91.39      109.05     16.26 o 
   7   3   6       94.49       67.04     16.69 o 
   8   3   6       12.35       17.40     12.30 o 
   9   3   6        1.88       20.51     11.46 o 
 -12   4   6       66.34       37.34     18.67 o 
 -11   4   6        8.55        1.41     12.59 o 
 -10   4   6        5.18        2.55     12.02 o 
  -9   4   6        3.63       13.15     10.89 o 
  -8   4   6      311.71      295.60     23.90 o 
  -7   4   6      127.68      118.10     16.69 o 
  -6   4   6       85.94       83.30     12.73 o 
  -5   4   6        1.96        0.85      7.21 o 
  -4   4   6      120.32      143.13     13.01 o 
  -3   4   6        9.85        1.56      9.62 o 
  -2   4   6       27.79       34.93      8.77 o 
  -1   4   6       49.98       44.83      9.62 o 
   0   4   6       10.04        9.80      5.85 o 
   1   4   6      286.25      314.97     17.40 o 
   2   4   6      275.84      275.66     19.24 o 
   3   4   6       29.06       31.82      9.90 o 
   4   4   6       69.20       73.26     12.59 o 
   5   4   6        0.45        1.13     10.75 o 
   6   4   6      120.89      139.17     18.10 o 
   7   4   6       61.71       67.75     17.11 o 
   8   4   6       18.81       -8.20     15.42 o 
   9   4   6        1.93       19.52     13.29 o 
 -11   5   6       14.14       29.42     14.14 o 
 -10   5   6       22.88        6.79     13.15 o 
  -9   5   6       43.98       61.95     14.99 o 
  -8   5   6       66.48       56.01     15.13 o 
  -7   5   6      188.85      205.08     19.80 o 
  -6   5   6       67.99       86.70     12.87 o 
  -5   5   6      443.81      367.16     23.62 o 
  -4   5   6       24.80       24.61     10.04 o 
  -3   5   6      241.98      249.49     18.53 o 
  -2   5   6      129.11      128.28     13.44 o 
  -1   5   6        9.45        1.70      8.34 o 
   0   5   6      260.02      283.99     14.50 o 
   1   5   6      190.26      199.42     16.97 o 
   2   5   6      451.58      451.88     23.62 o 
   3   5   6       28.42       13.44     11.31 o 
   4   5   6       36.73       28.71     11.74 o 
   5   5   6      130.16      110.46     18.67 o 
   6   5   6      126.93      108.90     17.68 o 
   7   5   6       89.49      105.37     16.69 o 
   8   5   6        0.16        1.41     13.01 o 
   9   5   6       42.53       60.25     16.69 o 
 -11   6   6       38.17       53.32     16.69 o 
 -10   6   6        0.22       -2.83     12.73 o 
  -9   6   6        0.86        5.23     11.31 o 
  -8   6   6       54.37       55.16     12.02 o 
  -7   6   6      112.19      129.41     16.69 o 
  -6   6   6       14.16       32.39     12.30 o 
  -5   6   6        4.55       13.86      8.77 o 
  -4   6   6      262.79      248.92     19.80 o 
  -3   6   6        4.02       19.09     10.04 o 
  -2   6   6       11.40       12.45      8.20 o 
  -1   6   6        1.24       -7.07      9.90 o 
   0   6   6      336.57      351.35     15.05 o 
   1   6   6      254.43      237.61     18.95 o 
   2   6   6       21.15       32.81     11.31 o 
   3   6   6      164.68      209.61     18.67 o 
   4   6   6       42.22       29.28     13.15 o 
   5   6   6       63.72       77.93     15.13 o 
   6   6   6       72.74       99.00     16.55 o 
   7   6   6       14.93       10.89     13.01 o 
   8   6   6        0.04       17.68     12.02 o 
 -10   7   6       16.00       22.06     12.16 o 
  -9   7   6        8.34        2.69     13.44 o 
  -8   7   6       17.43       20.23     13.01 o 
  -7   7   6       15.93       20.08      9.05 o 
  -6   7   6       17.31       17.82     10.47 o 
  -5   7   6       25.56       10.61     12.30 o 
  -4   7   6      139.00      122.20     15.42 o 
  -3   7   6      247.31      192.78     19.52 o 
  -2   7   6       62.37       45.26     12.45 o 
  -1   7   6      745.21      717.78     30.97 o 
   0   7   6       88.81      110.56     10.70 o 
   1   7   6        4.06       -0.99      9.33 o 
   2   7   6       71.06       74.54     14.71 o 
   3   7   6      424.26      482.57     27.01 o 
   4   7   6      310.21      312.29     22.77 o 
   5   7   6        8.77       -1.27      8.91 o 
   6   7   6      202.76      204.66     22.35 o 
   7   7   6        1.97       10.04     11.17 o 
   8   7   6        1.10       12.30     13.29 o 
 -10   8   6       20.39       51.06     13.44 o 
  -9   8   6       91.00       77.65     19.66 o 
  -8   8   6      101.85      131.68     16.83 o 
  -7   8   6       28.86       26.45     14.28 o 
  -6   8   6      142.48      142.85     18.25 o 
  -5   8   6       43.68       49.93     13.15 o 
  -4   8   6      224.46      211.44     20.23 o 
  -3   8   6      243.65      225.59     19.94 o 
  -2   8   6      479.18      515.95     28.00 o 
  -1   8   6      182.06      182.87     18.81 o 
   0   8   6        2.40        4.89      7.33 o 
   1   8   6       28.64       20.51     11.60 o 
   2   8   6      149.61      152.61     18.25 o 
   3   8   6       64.96       56.01     14.57 o 
   4   8   6       44.62        4.95     12.30 o 
   5   8   6       24.87       32.67     12.87 o 
   6   8   6       31.47        8.34     17.82 o 
   7   8   6       21.13       50.92     13.58 o 
  -9   9   6       75.76       91.37     18.67 o 
  -8   9   6        2.64      -12.87     14.28 o 
  -7   9   6       92.93      134.79     17.40 o 
  -6   9   6        0.02       -8.91     12.02 o 
  -5   9   6      131.79      129.55     17.11 o 
  -4   9   6       31.94       40.03     11.74 o 
  -3   9   6       12.51        6.93     12.87 o 
  -2   9   6      394.34      344.11     25.03 o 
  -1   9   6      184.15      181.74     19.09 o 
   0   9   6       16.93        9.48     12.52 o 
   1   9   6       80.92       32.67     16.26 o 
   2   9   6        0.48       -2.40     10.47 o 
   3   9   6       16.71       25.03     12.02 o 
   4   9   6       14.15       14.43     14.43 o 
   5   9   6       52.63       47.38     17.68 o 
   6   9   6       23.87       37.06     14.99 o 
  -8  10   6        6.25      -13.58     13.58 o 
  -7  10   6       33.54       27.44     15.56 o 
  -6  10   6        5.77       11.03     10.32 o 
  -5  10   6        4.32       -6.65     11.74 o 
  -4  10   6       86.41       84.29     16.83 o 
  -3  10   6        5.47       -1.27     12.59 o 
  -2  10   6       23.32       46.81     11.46 o 
  -1  10   6       65.83       84.72     14.00 o 
   0  10   6      164.84      190.96     13.74 o 
   1  10   6       93.83      122.62     16.97 o 
   2  10   6      134.76      165.20     19.24 o 
   3  10   6       12.89       -2.69     14.99 o 
   4  10   6       19.95       -7.07     16.69 o 
   5  10   6        0.76        7.50     14.00 o 
  -7  11   6        1.19       20.08     12.16 o 
  -6  11   6       10.61       22.21     12.30 o 
  -5  11   6       29.76        7.07     16.26 o 
  -4  11   6        6.00        0.00     13.15 o 
  -3  11   6       22.06       29.84     13.58 o 
  -2  11   6        4.53       40.17     11.31 o 
  -1  11   6        2.51       -8.06     13.86 o 
   0  11   6       21.76       18.74     14.85 o 
   1  11   6       41.90       50.77     14.71 o 
   2  11   6       84.63      114.00     17.11 o 
   3  11   6        0.13      -14.99     14.99 o 
   4  11   6       23.25       -6.08     16.83 o 
  -5  12   6        0.78       13.86     13.86 o 
  -4  12   6       36.19       42.01     17.11 o 
  -3  12   6        8.32       20.65     10.47 o 
  -2  12   6       97.47      130.97     19.80 o 
  -1  12   6        0.92       -4.38     13.58 o 
   0  12   6       21.23       30.56      9.79 o 
   1  12   6       15.04       34.23     13.01 o 
   2  12   6        0.06       15.27     12.73 o 
   3  12   6        0.47       -3.11     15.70 o 
  -1  13   6       74.88       63.08     18.81 o 
 -12   1   7        2.16       10.89     13.29 o 
 -11   1   7       20.39       22.91     14.28 o 
 -10   1   7       44.33       32.81     15.13 o 
  -9   1   7       10.16       21.78     10.32 o 
  -8   1   7      170.63      171.42     18.81 o 
  -7   1   7       61.86       52.61     12.45 o 
  -6   1   7      114.28      143.13     14.85 o 
  -5   1   7       29.05       30.69      9.05 o 
  -4   1   7        2.88       -1.70      7.78 o 
  -3   1   7        1.17        8.34      8.34 o 
  -2   1   7        8.66        8.91      7.50 o 
  -1   1   7       10.07       21.22      7.78 o 
   0   1   7      178.60      167.34     11.35 o 
   1   1   7       37.17       18.95     11.03 o 
   2   1   7       14.01       16.26     10.18 o 
   3   1   7      242.46      267.17     20.37 o 
   4   1   7      116.52      109.33     15.98 o 
   5   1   7        1.18        1.13     10.32 o 
   6   1   7      244.65      286.40     22.77 o 
   7   1   7        4.08      -13.44     13.44 o 
   8   1   7        1.41       -4.24     11.88 o 
   9   1   7        9.99       21.92     13.44 o 
 -11   2   7        0.28        8.77     11.17 o 
 -10   2   7       11.57       12.02     11.46 o 
  -9   2   7      289.74      256.99     22.63 o 
  -8   2   7        3.47       -2.26     10.61 o 
  -7   2   7       65.22       76.37     13.58 o 
  -6   2   7      453.98      421.05     25.18 o 
  -5   2   7       22.32       35.92     10.75 o 
  -4   2   7       52.46       56.15     12.02 o 
  -3   2   7      119.52      145.68     13.58 o 
  -2   2   7        0.08       -9.90      9.90 o 
  -1   2   7      299.33      274.67     20.23 o 
   0   2   7       50.95       57.44      8.24 o 
   1   2   7       39.95       49.93      9.48 o 
   2   2   7       42.27       67.18     11.31 o 
   3   2   7       76.14       69.44     13.01 o 
   4   2   7       14.23        9.48     10.04 o 
   5   2   7      174.71      189.81     18.95 o 
   6   2   7        4.65       -6.08     13.86 o 
   7   2   7        0.46       -1.27     12.16 o 
   8   2   7        3.56      -13.29     13.29 o 
 -11   3   7       73.63       98.72     18.81 o 
 -10   3   7        1.56       -6.79     12.87 o 
  -9   3   7        0.45       -6.22     11.17 o 
  -8   3   7       48.86       79.77     13.72 o 
  -7   3   7       11.12       22.49     10.04 o 
  -6   3   7       59.63       57.28     13.86 o 
  -5   3   7        1.36        8.49      7.92 o 
  -4   3   7       11.68       -9.05     10.47 o 
  -3   3   7      299.92      274.95     18.67 o 
  -2   3   7       59.91       56.86     11.31 o 
  -1   3   7       95.75       87.83     13.58 o 
   0   3   7       14.42       13.14      6.15 o 
   1   3   7       10.29       14.43      9.76 o 
   2   3   7        9.13        3.82     10.04 o 
   3   3   7       95.45       91.37     15.56 o 
   4   3   7        0.03        6.51      9.05 o 
   5   3   7       22.11       17.40     11.88 o 
   6   3   7       38.09       42.43     13.29 o 
   7   3   7       43.68       33.94     16.41 o 
   8   3   7        6.90       14.71     13.86 o 
 -11   4   7        0.26       13.58     12.59 o 
 -10   4   7       81.33       98.72     17.96 o 
  -9   4   7      201.36      183.72     21.78 o 
  -8   4   7        9.42        9.48     12.45 o 
  -7   4   7      131.10      108.76     16.83 o 
  -6   4   7      248.78      184.29     20.65 o 
  -5   4   7       68.85       67.04     12.45 o 
  -4   4   7        0.07       -6.65      7.92 o 
  -3   4   7       17.59       15.56     10.47 o 
  -2   4   7      582.94      612.98     27.30 o 
  -1   4   7        0.30        8.06      9.76 o 
   0   4   7       34.02       28.26     10.47 o 
   1   4   7       59.73       53.75     13.01 o 
   2   4   7        4.56        0.00      9.33 o 
   3   4   7      109.22      102.12     16.26 o 
   4   4   7       10.23       27.72     10.61 o 
   5   4   7      118.44      151.48     17.82 o 
   6   4   7       24.59       21.92     14.00 o 
   7   4   7       11.69       11.17     12.02 o 
   8   4   7       35.53       16.55     16.12 o 
 -11   5   7        1.29        9.33     14.28 o 
 -10   5   7        7.53       14.43     11.46 o 
  -9   5   7       14.73        3.96     13.58 o 
  -8   5   7        8.31       17.40     11.46 o 
  -7   5   7        0.13       13.86      8.91 o 
  -6   5   7        0.13        6.51     11.03 o 
  -5   5   7       11.26        2.12     10.89 o 
  -4   5   7       30.74       44.69     10.47 o 
  -3   5   7       19.23       23.20      8.49 o 
  -2   5   7        7.67        3.82      9.19 o 
  -1   5   7       16.30        3.82     10.89 o 
   0   5   7       23.62       27.82      7.71 o 
   1   5   7        5.10        0.99     10.32 o 
   2   5   7       60.23       33.10     16.26 o 
   3   5   7        2.16       14.14     10.04 o 
   4   5   7       30.71       50.92     12.16 o 
   5   5   7        3.49       22.35     10.04 o 
   6   5   7       30.98       21.36     14.43 o 
   7   5   7       27.54       41.72     14.00 o 
   8   5   7        4.28       -1.56     16.12 o 
 -10   6   7        7.03       13.44     12.45 o 
  -9   6   7       68.76       79.06     16.41 o 
  -8   6   7       46.90       38.89     14.85 o 
  -7   6   7       38.02       48.51     13.58 o 
  -6   6   7      104.26      100.84     15.84 o 
  -5   6   7        1.54       -5.52     11.46 o 
  -4   6   7        4.71       19.94      9.33 o 
  -3   6   7        2.69       14.28      9.76 o 
  -2   6   7       96.54       92.78     13.86 o 
  -1   6   7      105.09      103.95     14.85 o 
   0   6   7        9.72       12.16      8.37 o 
   1   6   7       17.13       29.42     10.47 o 
   2   6   7       13.10        8.77     11.17 o 
   3   6   7        4.76        0.00     12.30 o 
   4   6   7       47.94       35.22     14.85 o 
   5   6   7        4.72        2.55     13.58 o 
   6   6   7        3.15       12.45     14.28 o 
   7   6   7       18.74       20.93     15.27 o 
 -10   7   7        0.62      -13.72     13.72 o 
  -9   7   7       12.35        4.38     13.58 o 
  -8   7   7       79.15       76.23     17.11 o 
  -7   7   7       36.02       35.92     14.99 o 
  -6   7   7       35.46       18.25     11.31 o 
  -5   7   7       65.02       77.79     14.85 o 
  -4   7   7        0.68      -11.74     11.74 o 
  -3   7   7       40.79       48.09     13.15 o 
  -2   7   7        2.07       27.01      9.62 o 
  -1   7   7      175.23      176.79     19.52 o 
   0   7   7        0.13        9.90      9.38 o 
   1   7   7       28.55       35.92     11.03 o 
   2   7   7        4.49      -12.73     13.15 o 
   3   7   7       51.46       58.41     13.01 o 
   4   7   7      150.32      166.75     19.52 o 
   5   7   7        2.22      -13.58     13.86 o 
   6   7   7       40.19       40.73     16.55 o 
   7   7   7       66.49       96.60     17.68 o 
  -9   8   7        4.47       33.66     11.60 o 
  -8   8   7       31.74       40.17     14.85 o 
  -7   8   7       14.93       17.68     13.01 o 
  -6   8   7        0.30       -6.51     10.61 o 
  -5   8   7       48.20       35.92     15.13 o 
  -4   8   7        2.49        5.94     10.47 o 
  -3   8   7        0.36       -8.20     10.32 o 
  -2   8   7        7.56      -10.61     10.61 o 
  -1   8   7      131.09      125.03     16.26 o 
   0   8   7        2.91        9.92      8.15 o 
   1   8   7       33.79       37.20     10.18 o 
   2   8   7       16.72       30.97     12.87 o 
   3   8   7        2.49       -3.82     11.60 o 
   4   8   7        1.79        0.00     14.85 o 
   5   8   7       26.84       53.18     13.72 o 
   6   8   7       52.55       48.94     17.68 o 
  -8   9   7        4.25        7.64     15.27 o 
  -7   9   7       60.51       67.89     15.70 o 
  -6   9   7        1.21      -12.73     12.73 o 
  -5   9   7       19.88       -1.27     12.02 o 
  -4   9   7      103.13      106.64     15.42 o 
  -3   9   7        3.03      -12.02     12.02 o 
  -2   9   7        5.91        8.77     11.03 o 
  -1   9   7       33.23       18.67     12.02 o 
   0   9   7       61.61       63.87     10.38 o 
   1   9   7        0.21       11.60     11.60 o 
   2   9   7        0.52       -5.23     12.30 o 
   3   9   7       68.13      115.83     16.55 o 
   4   9   7       10.92       15.84     13.58 o 
   5   9   7        0.12       -1.56     14.85 o 
  -7  10   7        1.48      -13.15     13.15 o 
  -6  10   7       50.33       32.39     16.41 o 
  -5  10   7       10.38       11.31     14.85 o 
  -4  10   7       16.62        5.52     14.57 o 
  -3  10   7       10.10       31.12     15.13 o 
  -2  10   7        0.17       -3.96     13.72 o 
  -1  10   7       59.65       51.06     15.13 o 
   0  10   7       34.38       23.83     10.33 o 
   1  10   7       11.54        6.93     12.16 o 
   2  10   7        0.33      -11.46     14.71 o 
   3  10   7        0.05       29.56     11.60 o 
   4  10   7        2.26      -13.86     14.43 o 
  -5  11   7        4.68       10.75     12.45 o 
  -4  11   7        5.67      -11.88     14.43 o 
  -3  11   7       45.54       64.35     15.70 o 
  -2  11   7        1.43      -13.86     13.86 o 
  -1  11   7      142.86      143.41     22.91 o 
   0  11   7        0.10       -6.65     13.15 o 
   1  11   7       46.87       70.01     15.84 o 
   2  11   7       14.09       22.91     15.27 o 
  -3  12   7       24.33       47.38     13.44 o 
  -2  12   7       53.71       54.74     17.54 o 
  -1  12   7       20.29       -1.56     15.27 o 
   0  12   7       71.27       82.03     19.24 o 
 -11   0   8        2.10      -14.99     14.99 o 
 -10   0   8       76.94       86.42     17.40 o 
  -9   0   8      190.40      213.99     23.48 o 
  -8   0   8        0.00       -3.68     11.46 o 
  -7   0   8       58.07       52.61     12.45 o 
  -6   0   8       42.71       25.88     12.16 o 
  -5   0   8        5.07       -5.09     11.88 o 
  -4   0   8     2058.68     1719.28     45.54 o 
  -3   0   8      272.07      238.88     19.52 o 
  -2   0   8     1375.50     1440.09     42.15 o 
  -1   0   8      551.28      544.24     26.17 o 
   0   0   8      166.03      175.41     22.35 o 
   1   0   8       70.32       67.18     14.00 o 
   2   0   8       18.47        4.24     11.60 o 
   3   0   8      231.28      215.55     21.22 o 
   4   0   8      121.74      110.60     17.96 o 
   5   0   8       13.21        0.00     13.15 o 
   6   0   8       29.93       36.63     13.01 o 
   7   0   8        0.43        2.97     12.59 o 
 -11   1   8        2.16       18.39     13.58 o 
 -10   1   8       21.69       21.36     14.57 o 
  -9   1   8        5.62       22.35     11.60 o 
  -8   1   8       31.38       30.69     14.14 o 
  -7   1   8       35.56       40.31     12.59 o 
  -6   1   8       68.46       66.19     13.29 o 
  -5   1   8      700.43      738.15     33.10 o 
  -4   1   8        5.46       11.88     10.61 o 
  -3   1   8       61.06       81.32     11.88 o 
  -2   1   8       28.21       29.70      8.77 o 
  -1   1   8      108.84       68.17     13.44 o 
   0   1   8        8.60        4.96      7.85 o 
   1   1   8      185.97      207.77     17.40 o 
   2   1   8       28.51       32.67     12.16 o 
   3   1   8        0.27       -3.39     10.75 o 
   4   1   8       36.71       36.63     12.73 o 
   5   1   8       54.03       22.77     16.12 o 
   6   1   8       56.25       38.05     17.82 o 
   7   1   8        5.98       10.32     13.58 o 
 -11   2   8        0.68       -6.22     11.60 o 
 -10   2   8        0.64      -12.87     13.86 o 
  -9   2   8       95.22       86.70     17.82 o 
  -8   2   8      406.49      396.58     28.99 o 
  -7   2   8      193.27      181.74     19.94 o 
  -6   2   8        7.59        4.38     10.32 o 
  -5   2   8      113.46      126.87     16.12 o 
  -4   2   8       66.48       64.64     11.46 o 
  -3   2   8      227.62      223.47     18.95 o 
  -2   2   8       30.33       40.87     11.17 o 
  -1   2   8      368.56      348.64     24.75 o 
   0   2   8      217.54      207.21     13.10 o 
   1   2   8      112.67       94.34     16.12 o 
   2   2   8      151.90      136.91     17.40 o 
   3   2   8        0.40        0.00     11.03 o 
   4   2   8        3.06       -3.54     13.29 o 
   5   2   8       47.44       67.89     15.70 o 
   6   2   8       86.21      126.58     19.52 o 
   7   2   8        8.12        8.91     14.99 o 
 -11   3   8       17.87       12.59     16.55 o 
 -10   3   8        0.26        1.41     13.44 o 
  -9   3   8       40.66       43.56     14.28 o 
  -8   3   8       90.69      105.37     19.66 o 
  -7   3   8        1.98        9.48     11.74 o 
  -6   3   8      134.58      114.84     16.83 o 
  -5   3   8       39.77       35.50     12.45 o 
  -4   3   8        5.91       16.55     10.04 o 
  -3   3   8        2.94       17.25      8.49 o 
  -2   3   8      399.75      379.19     23.34 o 
  -1   3   8      147.98      140.44     15.27 o 
   0   3   8      330.31      318.20     16.29 o 
   1   3   8      273.23      295.60     21.92 o 
   2   3   8       34.53       30.69     13.01 o 
   3   3   8       10.88       11.46     10.47 o 
   4   3   8        2.98       24.47      9.19 o 
   5   3   8       24.36       41.86     12.87 o 
   6   3   8        0.50       11.17     12.59 o 
   7   3   8        0.10       -9.05     13.86 o 
 -10   4   8        2.39        0.00     13.72 o 
  -9   4   8        0.23      -13.58     13.58 o 
  -8   4   8       16.83        2.55     12.87 o 
  -7   4   8        1.94      -11.03     12.16 o 
  -6   4   8        9.98        3.54     11.17 o 
  -5   4   8       14.68       19.94     11.17 o 
  -4   4   8       48.83       74.11     12.45 o 
  -3   4   8       77.88       90.24     14.43 o 
  -2   4   8      544.43      481.58     27.01 o 
  -1   4   8      142.53      146.81     17.68 o 
   0   4   8        9.72       11.22     20.15 o 
   1   4   8       85.41       78.35     12.59 o 
   2   4   8       40.97       20.37     13.01 o 
   3   4   8       90.53       91.65     15.13 o 
   4   4   8        0.03       -8.77     14.14 o 
   5   4   8        0.59       16.12     10.89 o 
   6   4   8        0.02        8.63     12.16 o 
   7   4   8        0.08       -4.67     12.30 o 
 -10   5   8       18.51       43.14     15.84 o 
  -9   5   8       44.88       47.52     15.13 o 
  -8   5   8       35.80       18.95     13.72 o 
  -7   5   8       30.73       11.46     11.46 o 
  -6   5   8       14.93       -1.27     14.14 o 
  -5   5   8      387.12      407.90     27.44 o 
  -4   5   8        0.10      -10.04     11.88 o 
  -3   5   8       41.13       48.23     13.29 o 
  -2   5   8      366.38      394.04     24.61 o 
  -1   5   8      147.08      113.15     16.97 o 
   0   5   8        0.08        3.62      7.16 o 
   1   5   8        6.55       13.58     11.17 o 
   2   5   8      166.26      185.28     18.25 o 
   3   5   8       25.21       33.38     13.72 o 
   4   5   8      175.76      181.60     18.95 o 
   5   5   8       26.74       20.79     15.42 o 
   6   5   8        0.18        1.41     13.15 o 
  -9   6   8        9.77       19.38     10.47 o 
  -8   6   8        0.00       16.83     12.45 o 
  -7   6   8       39.56        7.92     13.01 o 
  -6   6   8       10.57       12.59     14.14 o 
  -5   6   8       21.70       20.65     13.86 o 
  -4   6   8       78.60       90.66     15.27 o 
  -3   6   8       42.43       17.25     12.16 o 
  -2   6   8      264.83      298.43     23.90 o 
  -1   6   8       25.25       40.17     12.45 o 
   0   6   8       26.72       46.85      9.35 o 
   1   6   8       23.83       29.84     11.46 o 
   2   6   8       18.38        0.00     13.86 o 
   3   6   8      124.29      116.40     19.52 o 
   4   6   8       24.00        4.10     14.71 o 
   5   6   8       25.25       30.27     13.01 o 
   6   6   8       39.17       19.94     17.68 o 
  -9   7   8       21.72       62.37     14.14 o 
  -8   7   8        7.91       22.06     14.14 o 
  -7   7   8        1.82      -14.00     14.28 o 
  -6   7   8       59.73       19.94     15.56 o 
  -5   7   8        1.33        0.00     11.31 o 
  -4   7   8        0.41       -4.95      9.33 o 
  -3   7   8       24.86       28.15     13.01 o 
  -2   7   8      190.19      190.09     20.23 o 
  -1   7   8       20.09       20.65     14.57 o 
   0   7   8      194.96      197.50     14.85 o 
   1   7   8       37.90       40.31     14.57 o 
   2   7   8        9.11       18.25     11.60 o 
   3   7   8       75.02       69.30     14.71 o 
   4   7   8        0.02      -13.72     13.72 o 
   5   7   8       79.39       55.87     19.66 o 
  -8   8   8      124.98       83.59     22.49 o 
  -7   8   8       34.05       30.97     12.16 o 
  -6   8   8        2.16       11.31     11.03 o 
  -5   8   8        2.70       -1.41     11.88 o 
  -4   8   8       39.86       51.62     14.00 o 
  -3   8   8      162.37      124.60     18.53 o 
  -2   8   8        7.33        7.78     10.89 o 
  -1   8   8      237.57      231.10     21.64 o 
   0   8   8       10.03        0.85     10.09 o 
   1   8   8       45.43       44.13     14.43 o 
   2   8   8        7.83       12.45     14.57 o 
   3   8   8        1.27       -2.83     14.28 o 
   4   8   8        3.35      -14.28     14.28 o 
  -7   9   8        2.39       10.89     13.86 o 
  -6   9   8        4.87       13.44     11.88 o 
  -5   9   8      107.37      114.14     20.65 o 
  -4   9   8       28.12       25.32     12.45 o 
  -3   9   8        7.22       -4.10     14.57 o 
  -2   9   8       15.95       -1.41     11.60 o 
  -1   9   8        2.81       -4.10     13.72 o 
   0   9   8        4.42        4.93      9.79 o 
   1   9   8       33.26       24.19     15.98 o 
   2   9   8       27.72       41.02     14.71 o 
   3   9   8        5.36        7.64     13.86 o 
  -5  10   8        7.59       29.28     12.02 o 
  -4  10   8       54.70       39.18     16.69 o 
  -3  10   8        0.97       13.29     12.87 o 
  -2  10   8        7.14       19.09     12.02 o 
  -1  10   8        7.09       22.06     13.29 o 
   0  10   8       94.84      102.62     13.46 o 
   1  10   8       36.38       19.80     17.11 o 
   2  10   8        0.55      -14.00     14.00 o 
  -2  11   8        3.87        4.67     11.88 o 
 -10   1   9       59.69       35.50     19.66 o 
  -9   1   9       64.75       75.10     17.54 o 
  -8   1   9       83.79      107.35     16.69 o 
  -7   1   9        0.37       23.20     11.31 o 
  -6   1   9       33.83       25.74     13.58 o 
  -5   1   9        2.35        7.07     10.32 o 
  -4   1   9        0.55       11.46     11.03 o 
  -3   1   9        2.01      -12.59     12.59 o 
  -2   1   9       71.96       46.67     12.73 o 
  -1   1   9        0.95        3.39     10.47 o 
   0   1   9       58.85       49.32     10.82 o 
   1   1   9        7.41       -3.54     13.01 o 
   2   1   9        0.56       15.84     12.02 o 
   3   1   9       56.15       57.42     15.42 o 
   4   1   9       17.06       30.97     13.15 o 
   5   1   9       58.39       72.98     17.68 o 
   6   1   9       11.65      -13.72     17.82 o 
 -10   2   9       26.58       21.78     14.99 o 
  -9   2   9        8.53        0.00     14.28 o 
  -8   2   9       15.20       13.72     12.45 o 
  -7   2   9       88.38       88.40     14.28 o 
  -6   2   9        7.23        0.00     12.59 o 
  -5   2   9       19.70       11.88     10.04 o 
  -4   2   9       89.37       86.70     15.13 o 
  -3   2   9        6.37        5.66     10.32 o 
  -2   2   9       27.59       27.01     10.32 o 
  -1   2   9       13.01       22.63      9.76 o 
   0   2   9       65.61       69.43     10.34 o 
   1   2   9       40.79       48.65     14.43 o 
   2   2   9       17.72       -1.27     13.15 o 
   3   2   9        7.06        9.05     11.88 o 
   4   2   9       67.82       58.55     17.11 o 
   5   2   9        6.30       20.23     12.87 o 
   6   2   9       12.72       18.53     14.71 o 
  -9   3   9        3.62        2.97     15.13 o 
  -8   3   9       27.41       25.18     14.14 o 
  -7   3   9        2.84       -9.33     12.02 o 
  -6   3   9        0.01       -6.36     10.75 o 
  -5   3   9        5.77       -8.49     11.88 o 
  -4   3   9       45.02       47.24     11.88 o 
  -3   3   9       25.65       19.66     12.02 o 
  -2   3   9      130.14      110.74     17.40 o 
  -1   3   9       15.54       -8.06     13.29 o 
   0   3   9        0.01        1.82     18.25 o 
   1   3   9        3.53       13.29      9.33 o 
   2   3   9        7.90       -6.22     12.45 o 
   3   3   9       34.81       18.39     14.57 o 
   4   3   9        8.02       11.17     12.87 o 
   5   3   9        1.91       -4.38     15.56 o 
   6   3   9       44.26       78.50     16.97 o 
  -9   4   9        0.28        7.64     11.03 o 
  -8   4   9       12.71       32.95     13.58 o 
  -7   4   9       64.20       77.65     16.83 o 
  -6   4   9        1.76        6.51     10.47 o 
  -5   4   9        2.85       -2.55     10.47 o 
  -4   4   9        2.41        9.76     13.15 o 
  -3   4   9       98.90      101.69     16.41 o 
  -2   4   9      114.14      110.60     17.11 o 
  -1   4   9      173.31      185.28     19.38 o 
   0   4   9        2.69       13.89      8.03 o 
   1   4   9        0.25      -11.46     11.46 o 
   2   4   9       80.81       64.64     17.40 o 
   3   4   9        3.02        2.69     12.59 o 
   4   4   9       90.55      108.20     17.68 o 
   5   4   9       56.93       72.41     15.70 o 
  -9   5   9       12.66       11.03     16.41 o 
  -8   5   9       12.03       23.62     13.86 o 
  -7   5   9        4.38      -12.16     12.16 o 
  -6   5   9        1.56       -6.79     13.72 o 
  -5   5   9       14.44        5.23     14.85 o 
  -4   5   9        0.85       26.59     10.47 o 
  -3   5   9       12.74       16.12     10.61 o 
  -2   5   9       34.56       16.12     15.56 o 
  -1   5   9        1.15        2.55     12.30 o 
   0   5   9       48.17       33.61     10.11 o 
   1   5   9        3.12       -6.51     13.15 o 
   2   5   9       59.08       62.94     14.99 o 
   3   5   9       13.34       19.52     14.28 o 
   4   5   9       13.14        1.41     15.42 o 
   5   5   9        7.04       12.45     14.43 o 
  -8   6   9        4.66       -7.64     12.59 o 
  -7   6   9       47.49       52.61     15.13 o 
  -6   6   9       10.24       18.25     12.02 o 
  -5   6   9       26.38       36.63     11.74 o 
  -4   6   9        0.44        9.19      9.76 o 
  -3   6   9        0.09        0.00     12.30 o 
  -2   6   9       22.02       23.34     11.88 o 
  -1   6   9        4.75       -6.51     12.73 o 
   0   6   9        0.36        5.23      8.69 o 
   1   6   9       46.51       13.58     16.12 o 
   2   6   9       19.75       15.42     13.58 o 
   3   6   9       12.59       20.37     12.45 o 
   4   6   9        9.96        1.56     14.99 o 
  -7   7   9        0.65       26.02     10.47 o 
  -6   7   9       32.03       41.16     15.13 o 
  -5   7   9        1.03        8.49     13.86 o 
  -4   7   9       12.96       19.38     13.72 o 
  -3   7   9       11.15        6.79     12.45 o 
  -2   7   9       15.82        2.69     13.86 o 
  -1   7   9        5.15        2.69     12.16 o 
   0   7   9        6.79        3.03      9.69 o 
   1   7   9        2.41        5.66     12.30 o 
   2   7   9       19.52        8.77     16.41 o 
   3   7   9       20.41       18.25     15.42 o 
  -6   8   9        0.21        7.78     13.58 o 
  -5   8   9       11.93       16.41     13.58 o 
  -4   8   9        1.25       -4.38     11.60 o 
  -3   8   9        4.95      -13.29     13.29 o 
  -2   8   9       22.17       37.34     12.87 o 
  -1   8   9        1.93        5.80     12.59 o 
   0   8   9        3.38       -8.02     10.05 o 
   1   8   9        8.93       -1.56     16.69 o 
   2   8   9        4.08       -4.67     14.28 o 
  -4   9   9       25.59       66.62     16.97 o 
  -3   9   9        4.40       10.75     11.31 o 
  -2   9   9       23.27       12.16     15.98 o 
  -1   9   9       13.65        1.56     14.00 o 
   0   9   9        0.13       -1.34      9.48 o 
   1   9   9       12.00       29.98     14.57 o 
  -8   0  10       21.50       27.01     15.13 o 
  -7   0  10       31.56        5.66     16.26 o 
  -6   0  10       22.04       11.03     14.00 o 
  -5   0  10       59.58       41.16     22.77 o 
  -4   0  10      157.32      179.06     20.08 o 
  -3   0  10       63.59       66.47     16.83 o 
  -2   0  10      584.27      548.06     31.82 o 
  -1   0  10      114.50      114.14     20.08 o 
   0   0  10      295.36      327.07     19.55 o 
   1   0  10       64.00       74.96     17.54 o 
   2   0  10        0.34        5.52     13.86 o 
   3   0  10       19.86       11.60     13.44 o 
   4   0  10        5.68        0.00     14.43 o 
  -8   1  10        8.36        2.97     13.44 o 
  -7   1  10        0.07       27.30     10.04 o 
  -6   1  10        6.11       -4.10     14.85 o 
  -5   1  10      103.32      117.39     18.10 o 
  -4   1  10        6.99       16.97     12.87 o 
  -3   1  10       70.28       70.58     15.42 o 
  -2   1  10        1.82      -13.44     13.44 o 
  -1   1  10       91.09       92.78     16.97 o 
   0   1  10        0.00       15.80     12.45 o 
   1   1  10      133.40      158.69     19.66 o 
   2   1  10       19.59       15.27     14.85 o 
   3   1  10       13.93       -5.80     17.96 o 
   4   1  10       31.64       51.91     15.70 o 
  -8   2  10       20.24        0.00     16.26 o 
  -7   2  10        0.03       10.18     12.87 o 
  -6   2  10       32.75       32.11     14.43 o 
  -5   2  10       38.20       79.63     13.15 o 
  -4   2  10        4.79       -3.96     13.58 o 
  -3   2  10       39.40       42.85     14.43 o 
  -2   2  10        1.41       -5.23     11.60 o 
  -1   2  10       60.18       66.47     14.43 o 
   0   2  10        0.81        9.05      8.15 o 
   1   2  10      109.49      119.79     19.38 o 
   2   2  10       64.78       87.41     15.13 o 
   3   2  10       25.89       22.06     15.56 o 
   4   2  10       21.92       20.08     16.97 o 
  -8   3  10        0.96       -1.56     12.45 o 
  -7   3  10       32.76       35.36     16.12 o 
  -6   3  10       49.92       53.89     14.85 o 
  -5   3  10       30.85       32.95     14.28 o 
  -4   3  10       43.76       37.62     14.99 o 
  -3   3  10        4.54       10.61     10.89 o 
  -2   3  10        1.37       10.61     11.31 o 
  -1   3  10       15.21       41.16     13.15 o 
   0   3  10       28.67       36.77      9.10 o 
   1   3  10       10.40       15.27     13.15 o 
   2   3  10       19.68       18.67     13.72 o 
   3   3  10       11.91       35.92     15.13 o 
   4   3  10        2.26       -6.22     15.56 o 
  -7   4  10       30.74       25.60     14.28 o 
  -6   4  10       14.90       13.15     12.59 o 
  -5   4  10       35.19       21.22     14.43 o 
  -4   4  10       20.30       19.24     13.29 o 
  -3   4  10       12.25       -8.20     14.14 o 
  -2   4  10       57.57       51.48     16.41 o 
  -1   4  10        1.42        2.69     13.58 o 
   0   4  10        4.68       14.93      8.44 o 
   1   4  10        3.12        1.41     12.16 o 
   2   4  10        0.45       -4.38     14.14 o 
   3   4  10        1.66       12.16     13.15 o 
  -7   5  10       83.99      119.79     20.08 o 
  -6   5  10       12.72       22.49     11.31 o 
  -5   5  10        3.43       23.34      9.90 o 
  -4   5  10        5.96       10.04     10.04 o 
  -3   5  10      269.49      213.71     26.02 o 
  -2   5  10        1.07        6.93     13.29 o 
  -1   5  10      128.93      126.87     20.79 o 
   0   5  10        9.11       20.85     10.04 o 
   1   5  10       10.68      -10.32     14.71 o 
   2   5  10        0.63       -4.53     12.59 o 
   3   5  10       34.09       -3.11     17.54 o 
  -6   6  10        7.05      -14.28     14.28 o 
  -5   6  10        0.46       -7.50     12.87 o 
  -4   6  10        3.13       -2.97     14.28 o 
  -3   6  10        8.47       18.95     14.00 o 
  -2   6  10      245.41      187.97     23.05 o 
  -1   6  10        0.25       30.69     11.60 o 
   0   6  10        8.82       19.28     26.09 o 
   1   6  10       10.67       27.44     14.43 o 
   2   6  10        8.31        7.92     15.84 o 
  -5   7  10        7.90       20.51     11.03 o 
  -4   7  10       20.72       16.97     14.14 o 
  -3   7  10       14.49       10.75     14.99 o 
  -2   7  10        0.05        3.11     14.14 o 
  -1   7  10       11.87       36.77     13.58 o 
   0   7  10        8.53        2.42     12.45 o 
  -6   1  11        9.65       -6.22     14.28 o 
  -5   1  11       29.69       54.17     15.27 o 
  -4   1  11        0.82       -7.35     14.14 o 
  -3   1  11        2.35       13.15     11.60 o 
  -2   1  11        0.69      -14.71     14.71 o 
  -1   1  11       27.71       26.45     14.00 o 
   0   1  11        0.16       -2.19      9.80 o 
   1   1  11        1.66        4.67     14.28 o 
  -6   2  11        2.49       -9.33     12.16 o 
  -5   2  11        1.47       -4.53     13.72 o 
  -4   2  11        0.55       17.96     12.16 o 
  -3   2  11        0.52       19.24     13.15 o 
  -2   2  11        9.26       19.24     13.58 o 
  -1   2  11        8.99        8.91     12.59 o 
   0   2  11       25.39       33.01     10.50 o 
   1   2  11        3.65      -14.00     14.43 o 
  -5   3  11       22.67       24.75     14.57 o 
  -4   3  11        4.75       -3.11     12.73 o 
  -3   3  11       30.25       12.02     14.85 o 
  -2   3  11       14.66        6.08     15.84 o 
  -1   3  11        6.43        0.00     11.74 o 
   0   3  11        0.68       -7.14      9.69 o 
   1   3  11        3.86       17.40     12.16 o 
  -4   4  11        3.31       18.67     13.72 o 
  -3   4  11       56.92       50.77     14.85 o 
  -2   4  11       26.54       30.69     15.27 o 
  -1   4  11        5.82       18.53     14.14 o 
   0   4  11        0.02       -2.23     10.19 o 
                                                 
